# Supplementary material for: TFIID dependency of steady-state mRNA transcription altered epigenetically by simultaneous functional loss of Taf1 and Spt3 is Hsp104-dependent
Source: PLoS One. 2023 Feb 9;18(2):e0281233. doi: 10.1371/journal.pone.0281233 (PMC9910645; doi:10.1371/journal.pone.0281233)
Supplement: S1 Table — (XLSX) [file pone.0281233.s009.xlsx]

## Sheet: Sheet2
	Supplemental Table S2. S. cerevisiae strains used in this study
	Strain	Genotype	Source	Figure	Supplemental Figure
	BY4741	MATa his3Δ1 leu2Δ0 ura3Δ0 met15Δ0	Euroscarf
	BY4742	MATα his3Δ1 leu2Δ0 ura3Δ0 lys2Δ0	Euroscarf
	Y01514	MATa his3Δ1 leu2Δ0 ura3Δ0 met15Δ0 hsp104Δ::kanMX4	Euroscarf
	YTK11406	MATα his3Δ1 leu2Δ0 ura3Δ0 lys2Δ0 taf1Δ::kanMX6 pYN1/TAF1	Ohyama et al. (2010)
	YTK11411	MATa his3Δ1 leu2Δ0 ura3Δ0 met15Δ0 taf1Δ::kanMX6 pYN1/TAF1	Ohyama et al. (2010)
	YTK16989	MATα his3Δ1 leu2Δ0 ura3Δ0 met15Δ0 His3MX6::PGK1 promoter [TATATATAAA]-VTC1 taf1Δ::kanMX6 pM4201/TAF1	Iwami et al. (2020)	Fig.1A
	YTK16993	MATα his3Δ1 leu2Δ0 ura3Δ0 met15Δ0 His3MX6::PGK1 promoter [TATATATAAA]-VTC1 taf1Δ::kanMX6 pM8201/taf1-N568Δ	Iwami et al. (2020)	Fig.1A
	YTK16995	MATa his3Δ1 leu2Δ0 ura3Δ0 met15Δ0 His3MX6::PGK1 promoter [GAGAGAGAAA]-VTC1 taf1Δ::kanMX6 pM4201/TAF1	Iwami et al. (2020)	Fig.1A
	YTK16999	MATa his3Δ1 leu2Δ0 ura3Δ0 met15Δ0 His3MX6::PGK1 promoter [GAGAGAGAAA]-VTC1 taf1Δ::kanMX6 pM8201/taf1-N568Δ	Iwami et al. (2020)	Fig.1A
	YTK17025	MATα his3Δ1 leu2Δ0 ura3Δ0 met15Δ0 His3MX6::PGK1 promoter [TATATATAAA]-VTC1 spt3Δ::kanMX4 taf1Δ::kanMX6 pM4201/TAF1	Iwami et al. (2020)	Fig.1A
	YTK17029	MATα his3Δ1 leu2Δ0 ura3Δ0 met15Δ0 His3MX6::PGK1 promoter [TATATATAAA]-VTC1 spt3Δ::kanMX4 taf1Δ::kanMX6 pM8201/taf1-N568Δ	Iwami et al. (2020)	Fig.1A
	YTK17031	MATα his3Δ1 leu2Δ0 ura3Δ0 met15Δ0 His3MX6::PGK1 promoter [GAGAGAGAAA]-VTC1 spt3Δ::kanMX4 taf1Δ::kanMX6 pM4201/TAF1	Iwami et al. (2020)	Fig.1A
	YTK17035	MATα his3Δ1 leu2Δ0 ura3Δ0 met15Δ0 His3MX6::PGK1 promoter [GAGAGAGAAA]-VTC1 spt3Δ::kanMX4 taf1Δ::kanMX6 pM8201/taf1-N568Δ	Iwami et al. (2020)	Fig.1A
	YTK17037	MATα his3Δ1 leu2Δ0 ura3Δ0 met15Δ0 His3MX6::PGK1 promoter [TATATATAAA]-VTC1 spt3Δ::kanMX4 taf1Δ::kanMX6 pM4201/TAF1 pRS426	this study	Fig.1B
	YTK17039	MATα his3Δ1 leu2Δ0 ura3Δ0 met15Δ0 His3MX6::PGK1 promoter [TATATATAAA]-VTC1 spt3Δ::kanMX4 taf1Δ::kanMX6 pM4201/TAF1 pM7932/V5-tagged SPT3	this study	Fig.1B
	YTK17045	MATα his3Δ1 leu2Δ0 ura3Δ0 met15Δ0 His3MX6::PGK1 promoter [TATATATAAA]-VTC1 spt3Δ::kanMX4 taf1Δ::kanMX6 pM8201/taf1-N568Δ pRS426	this study	Fig.1B
	YTK17047	MATα his3Δ1 leu2Δ0 ura3Δ0 met15Δ0 His3MX6::PGK1 promoter [TATATATAAA]-VTC1 spt3Δ::kanMX4 taf1Δ::kanMX6 pM8201/taf1-N568Δ pM7932/V5-tagged SPT3	this study	Fig.1B
	YTK17049	MATα his3Δ1 leu2Δ0 ura3Δ0 met15Δ0 His3MX6::PGK1 promoter [GAGAGAGAAA]-VTC1 spt3Δ::kanMX4 taf1Δ::kanMX6 pM4201/TAF1 pRS426	this study	Fig.1B
	YTK17051	MATα his3Δ1 leu2Δ0 ura3Δ0 met15Δ0 His3MX6::PGK1 promoter [GAGAGAGAAA]-VTC1 spt3Δ::kanMX4 taf1Δ::kanMX6 pM4201/TAF1 pM7932/V5-tagged SPT3	this study	Fig.1B
	YTK17057	MATα his3Δ1 leu2Δ0 ura3Δ0 met15Δ0 His3MX6::PGK1 promoter [GAGAGAGAAA]-VTC1 spt3Δ::kanMX4 taf1Δ::kanMX6 pM8201/taf1-N568Δ pRS426	this study	Fig.1B
	YTK17059	MATα his3Δ1 leu2Δ0 ura3Δ0 met15Δ0 His3MX6::PGK1 promoter [GAGAGAGAAA]-VTC1 spt3Δ::kanMX4 taf1Δ::kanMX6 pM8201/taf1-N568Δ pM7932/V5-tagged SPT3	this study	Fig.1B
	YTK18751	MATα his3Δ1 leu2Δ0 ura3Δ0 met15Δ0 His3MX6::PGK1 promoter [TATATATAAA]-VTC1 taf1Δ::kanMX6 pM4201/TAF1 SPT3-V5-ADH1ter::URA3	this study	Fig.1C (1st panel)
	YTK18766	MATa his3Δ1 leu2Δ0 ura3Δ0 met15Δ0 His3MX6::PGK1 promoter [GAGAGAGAAA]-VTC1 taf1Δ::kanMX6 pM4201/TAF1 SPT3-V5-ADH1ter::URA3	this study	Fig.1C (1st panel)
	YTK18778	MATα his3Δ1 leu2Δ0 ura3Δ0 met15Δ0 His3MX6::PGK1 promoter [TATATATAAA]-VTC1 taf1Δ::kanMX6 pM8201/taf1-N568Δ SPT3-V5-ADH1ter::URA3	this study	Fig.1C (1st panel)
	YTK18789	MATa his3Δ1 leu2Δ0 ura3Δ0 met15Δ0 His3MX6::PGK1 promoter [GAGAGAGAAA]-VTC1 taf1Δ::kanMX6 pM8201/taf1-N568Δ SPT3-V5-ADH1ter::URA3	this study	Fig.1C (1st panel)
	YTK19100	MATα his3Δ1 leu2Δ0 ura3Δ0 met15Δ0 His3MX6::PGK1 promoter [TATATATAAA]-VTC1 SPT3-V5-ADH1ter::URA3 taf1Δ::kanMX6 pM4201/TAF1	this study	Fig.1C (3rd panel)
	YTK19102	MATα his3Δ1 leu2Δ0 ura3Δ0 met15Δ0 His3MX6::PGK1 promoter [TATATATAAA]-VTC1 SPT3-V5-ADH1ter::URA3 taf1Δ::kanMX6 pM8201/taf1-N568Δ	this study	Fig.1C (3rd panel)
	YTK19105	MATα his3Δ1 leu2Δ0 ura3Δ0 met15Δ0 His3MX6::PGK1 promoter [GAGAGAGAAA]-VTC1 SPT3-V5-ADH1ter::URA3 taf1Δ::kanMX6 pM4201/TAF1	this study	Fig.1C (3rd panel)
	YTK19108	MATα his3Δ1 leu2Δ0 ura3Δ0 met15Δ0 His3MX6::PGK1 promoter [GAGAGAGAAA]-VTC1 SPT3-V5-ADH1ter::URA3 taf1Δ::kanMX6 pM8201/taf1-N568Δ	this study	Fig.1C (3rd panel)
	YTK19228	MATa his3Δ1 leu2Δ0 ura3Δ0 met15Δ0 loxP-SpHIS5-loxP::PGK1 promoter [TATATATAAA]-VTC1 taf1Δ::kanMX6 pM4201/TAF1	this study
	YTK19230	MATa his3Δ1 leu2Δ0 ura3Δ0 met15Δ0 loxP-SpHIS5-loxP::PGK1 promoter [GAGAGAGAAA]-VTC1 taf1Δ::kanMX6 pM4201/TAF1	this study
	YTK19236	MATα his3Δ1 leu2Δ0 ura3Δ0 lys2Δ0 loxP-SpHIS5-loxP::PGK1 promoter [TATATATAAA]-VTC1# taf1Δ::kanMX6 pM4201/TAF1	this study
	YTK19238	MATα his3Δ1 leu2Δ0 ura3Δ0 lys2Δ0 loxP-SpHIS5-loxP::PGK1 promoter [GAGAGAGAAA]-VTC1# taf1Δ::kanMX6 pM4201/TAF1	this study
	YTK19244	MATa his3Δ1 leu2Δ0 ura3Δ0 met15Δ0 loxP::PGK1 promoter [TATATATAAA]-VTC1 taf1Δ::kanMX6 pM4201/TAF1	this study		Supplemental Fig.1A
	YTK19246	MATa his3Δ1 leu2Δ0 ura3Δ0 met15Δ0 loxP::PGK1 promoter [GAGAGAGAAA]-VTC1 taf1Δ::kanMX6 pM4201/TAF1	this study		Supplemental Fig.1A
	YTK19252	MATα his3Δ1 leu2Δ0 ura3Δ0 lys2Δ0 loxP::PGK1 promoter [TATATATAAA]-VTC1# taf1Δ::kanMX6 pM4201/TAF1	this study
	YTK19254	MATα his3Δ1 leu2Δ0 ura3Δ0 lys2Δ0 loxP::PGK1 promoter [GAGAGAGAAA]-VTC1# taf1Δ::kanMX6 pM4201/TAF1	this study
	YTK19261	MATα his3Δ1 leu2Δ0 ura3Δ0 met15Δ0 His3MX6::PGK1 promoter [TATATATAAA]-VTC1 spt3Δ::kanMX4 taf1Δ::kanMX6 pM4201/TAF1 SPT3-V5::AUR1-C	this study	Fig.1C (4th panel)
	YTK19265	MATα his3Δ1 leu2Δ0 ura3Δ0 met15Δ0 His3MX6::PGK1 promoter [GAGAGAGAAA]-VTC1 spt3Δ::kanMX4 taf1Δ::kanMX6 pM4201/TAF1 SPT3-V5::AUR1-C	this study	Fig.1C (4th panel)
	YTK19267	MATα his3Δ1 leu2Δ0 ura3Δ0 met15Δ0 His3MX6::PGK1 promoter [TATATATAAA]-VTC1 spt3Δ::kanMX4 taf1Δ::kanMX6 pM8201/taf1-N568Δ SPT3-V5::AUR1-C	this study	Fig.1C (4th panel)
	YTK19272	MATα his3Δ1 leu2Δ0 ura3Δ0 met15Δ0 His3MX6::PGK1 promoter [GAGAGAGAAA]-VTC1 spt3Δ::kanMX4 taf1Δ::kanMX6 pM8201/taf1-N568Δ SPT3-V5::AUR1-C	this study	Fig.1C (4th panel)
	YTK19281	MATa his3Δ1 leu2Δ0 ura3Δ0 met15Δ0 loxP::PGK1 promoter [TATATATAAA]-VTC1 TDH3 pro-SPT3-V5-ADH1ter::AUR1-C taf1Δ::kanMX6 pM4201/TAF1	this study		Supplemental Fig.1A
	YTK19283	MATa his3Δ1 leu2Δ0 ura3Δ0 met15Δ0 loxP::PGK1 promoter [GAGAGAGAAA]-VTC1 TDH3 pro-SPT3-V5-ADH1ter::AUR1-C taf1Δ::kanMX6 pM4201/TAF1	this study		Supplemental Fig.1A
	YTK19301	MATa his3Δ1 leu2Δ0 ura3Δ0 met15Δ0 loxP::PGK1 promoter [TATATATAAA]-VTC1 spt3Δ::His3MX6 taf1Δ::kanMX6 pM4201/TAF1	this study		Supplemental Fig.1A
	YTK19303	MATa his3Δ1 leu2Δ0 ura3Δ0 met15Δ0 loxP::PGK1 promoter [GAGAGAGAAA]-VTC1 spt3Δ::His3MX6 taf1Δ::kanMX6 pM4201/TAF1	this study		Supplemental Fig.1A
	YTK19317	MATa his3Δ1 leu2Δ0 ura3Δ0 met15Δ0 loxP::PGK1 promoter [TATATATAAA]-VTC1 spt3Δ::His3MX6 TDH3 pro-SPT3-V5-ADH1ter::AUR1-C taf1Δ::kanMX6 pM4201/TAF1	this study	Fig.2B/3B/4/5	Supplemental Fig.1AB/2/3/4A/5/6/7
	YTK19319	MATa his3Δ1 leu2Δ0 ura3Δ0 met15Δ0 loxP::PGK1 promoter [GAGAGAGAAA]-VTC1 spt3Δ::His3MX6 TDH3 pro-SPT3-V5-ADH1ter::AUR1-C taf1Δ::kanMX6 pM4201/TAF1	this study	Fig.2B	Supplemental Fig.1AB/3/4A/5
	YTK19325	MATa his3Δ1 leu2Δ0 ura3Δ0 met15Δ0 loxP::PGK1 promoter [TATATATAAA]-VTC1 TDH3 pro-SPT3-V5-ADH1ter::AUR1-C spt3Δ::His3MX6 taf1Δ::kanMX6 pM4201/TAF1	this study		Supplemental Fig.1AB
	YTK19327	MATa his3Δ1 leu2Δ0 ura3Δ0 met15Δ0 loxP::PGK1 promoter [GAGAGAGAAA]-VTC1 TDH3 pro-SPT3-V5-ADH1ter::AUR1-C spt3Δ::His3MX6 taf1Δ::kanMX6 pM4201/TAF1	this study		Supplemental Fig.1AB
	YTK19349	MATa his3Δ1 leu2Δ0 ura3Δ0 met15Δ0 loxP::PGK1 promoter [TATATATAAA]-VTC1 spt3Δ::His3MX6 TDH3 pro-SPT3-V5-ADH1ter::AUR1-C taf1Δ::kanMX6 pYN1/TAF1	this study
	YTK19351	MATa his3Δ1 leu2Δ0 ura3Δ0 met15Δ0 loxP::PGK1 promoter [GAGAGAGAAA]-VTC1 spt3Δ::His3MX6 TDH3 pro-SPT3-V5-ADH1ter::AUR1-C taf1Δ::kanMX6 pYN1/TAF1	this study
	YTK19357	MATa his3Δ1 leu2Δ0 ura3Δ0 met15Δ0 loxP::PGK1 promoter [TATATATAAA]-VTC1 TDH3 pro-SPT3-V5-ADH1ter::AUR1-C spt3Δ::His3MX6 taf1Δ::kanMX6 pYN1/TAF1	this study
	YTK19359	MATa his3Δ1 leu2Δ0 ura3Δ0 met15Δ0 loxP::PGK1 promoter [GAGAGAGAAA]-VTC1 TDH3 pro-SPT3-V5-ADH1ter::AUR1-C spt3Δ::His3MX6 taf1Δ::kanMX6 pYN1/TAF1	this study
	YTK19397	MATa his3Δ1 leu2Δ0 ura3Δ0 met15Δ0 loxP::PGK1 promoter [TATATATAAA]-VTC1 spt3Δ::His3MX6 taf1Δ::kanMX6 pYN1/TAF1	this study
	YTK19399	MATa his3Δ1 leu2Δ0 ura3Δ0 met15Δ0 loxP::PGK1 promoter [GAGAGAGAAA]-VTC1 spt3Δ::His3MX6 taf1Δ::kanMX6 pYN1/TAF1	this study
	YTK19401	MATa his3Δ1 leu2Δ0 ura3Δ0 met15Δ0 loxP::PGK1 promoter [TATATATAAA]-VTC1 spt3Δ::His3MX6 TDH3 pro-SPT3-V5-ADH1ter::AUR1-C taf1Δ::kanMX6 pM8201/taf1-N568Δ	this study	Fig.2B/4/5	Supplemental Fig.1AB/3/4A/5/6/7
	YTK19402	MATa his3Δ1 leu2Δ0 ura3Δ0 met15Δ0 loxP::PGK1 promoter [GAGAGAGAAA]-VTC1 spt3Δ::His3MX6 TDH3 pro-SPT3-V5-ADH1ter::AUR1-C taf1Δ::kanMX6 pM8201/taf1-N568Δ	this study	Fig.2B	Supplemental Fig.1AB/3/4A/5
	YTK19405	MATa his3Δ1 leu2Δ0 ura3Δ0 met15Δ0 loxP::PGK1 promoter [TATATATAAA]-VTC1 TDH3 pro-SPT3-V5-ADH1ter::AUR1-C spt3Δ::His3MX6 taf1Δ::kanMX6 pM8201/taf1-N568Δ	this study		Supplemental Fig.1AB
	YTK19406	MATa his3Δ1 leu2Δ0 ura3Δ0 met15Δ0 loxP::PGK1 promoter [GAGAGAGAAA]-VTC1 TDH3 pro-SPT3-V5-ADH1ter::AUR1-C spt3Δ::His3MX6 taf1Δ::kanMX6 pM8201/taf1-N568Δ	this study		Supplemental Fig.1AB
	YTK19467	MATa his3Δ1 leu2Δ0 ura3Δ0 met15Δ0 loxP::PGK1 promoter [TATATATAAA]-VTC1 spt3Δ::His3MX6 taf1Δ::kanMX6 pM8201/taf1-N568Δ	this study		Supplemental Fig.1A
	YTK19469	MATa his3Δ1 leu2Δ0 ura3Δ0 met15Δ0 loxP::PGK1 promoter [GAGAGAGAAA]-VTC1 spt3Δ::His3MX6 taf1Δ::kanMX6 pM8201/taf1-N568Δ	this study		Supplemental Fig.1A
	YTK19489	MATa his3Δ1 leu2Δ0 ura3Δ0 met15Δ0 loxP::PGK1 promoter [TATATATAAA]-VTC1 spt3Δ::His3MX6 TDH3 pro-SPT3-V5-ADH1ter::AUR1-C taf1Δ::kanMX6 pM8201/taf1-N568Δ	this study	Fig.2B/4/5	Supplemental Fig.1AB/4A/5/6/7
	YTK19492	MATa his3Δ1 leu2Δ0 ura3Δ0 met15Δ0 loxP::PGK1 promoter [GAGAGAGAAA]-VTC1 spt3Δ::His3MX6 TDH3 pro-SPT3-V5-ADH1ter::AUR1-C taf1Δ::kanMX6 pM8201/taf1-N568Δ	this study	Fig.2B	Supplemental Fig.1AB/4A/5
	YTK19551	MATa his3Δ1 leu2Δ0 ura3Δ0 met15Δ0 loxP::PGK1 promoter [TATATATAAA]-VTC1 taf1Δ::kanMX6 pYN1/TAF1	this study	Fig.3A
	YTK19553	MATa his3Δ1 leu2Δ0 ura3Δ0 met15Δ0 loxP::PGK1 promoter [GAGAGAGAAA]-VTC1 taf1Δ::kanMX6 pYN1/TAF1	this study	Fig.3A
	YTK19587	MATα his3Δ1 leu2Δ0 ura3Δ0 lys2Δ0 loxP::PGK1 promoter [TATATATAAA]-VTC1# taf1Δ::kanMX6 pYN1/TAF1	this study	Fig.3A
	YTK19590	MATα his3Δ1 leu2Δ0 ura3Δ0 lys2Δ0 loxP::PGK1 promoter [GAGAGAGAAA]-VTC1# taf1Δ::kanMX6 pYN1/TAF1	this study	Fig.3A
	YTK19613	MATα his3Δ1 leu2Δ0 ura3Δ0 lys2Δ0 loxP::PGK1 promoter [TATATATAAA]-VTC1# spt3Δ::His3MX6 taf1Δ::kanMX6 pYN1/TAF1	this study
	YTK19614	MATα his3Δ1 leu2Δ0 ura3Δ0 lys2Δ0 loxP::PGK1 promoter [GAGAGAGAAA]-VTC1# spt3Δ::His3MX6 taf1Δ::kanMX6 pYN1/TAF1	this study
	YTK19623	MATα his3Δ1 leu2Δ0 ura3Δ0 lys2Δ0 loxP::PGK1 promoter [TATATATAAA]-VTC1# spt3Δ::His3MX6 TDH3 pro-SPT3-V5-ADH1ter::AUR1-C taf1Δ::kanMX6 pYN1/TAF1	this study
	YTK19624	MATα his3Δ1 leu2Δ0 ura3Δ0 lys2Δ0 loxP::PGK1 promoter [GAGAGAGAAA]-VTC1# spt3Δ::His3MX6 TDH3 pro-SPT3-V5-ADH1ter::AUR1-C taf1Δ::kanMX6 pYN1/TAF1	this study
	YTK19626	MATα his3Δ1 leu2Δ0 ura3Δ0 lys2Δ0 loxP::PGK1 promoter [TATATATAAA]-VTC1# spt3Δ::His3MX6 taf1Δ::kanMX6 pM8201/taf1-N568Δ	this study
	YTK19628	MATα his3Δ1 leu2Δ0 ura3Δ0 lys2Δ0 loxP::PGK1 promoter [GAGAGAGAAA]-VTC1# spt3Δ::His3MX6 taf1Δ::kanMX6 pM8201/taf1-N568Δ	this study
	YTK19663	MATα his3Δ1 leu2Δ0 ura3Δ0 lys2Δ0 loxP::PGK1 promoter [TATATATAAA]-VTC1# spt3Δ::His3MX6 TDH3 pro-SPT3-V5-ADH1ter::AUR1-C taf1Δ::kanMX6 pM4201/TAF1	this study	Fig.2B/3B	Supplemental Fig.2/3/4A
	YTK19664	MATα his3Δ1 leu2Δ0 ura3Δ0 lys2Δ0 loxP::PGK1 promoter [TATATATAAA]-VTC1# spt3Δ::His3MX6 TDH3 pro-SPT3-V5-ADH1ter::AUR1-C taf1Δ::kanMX6 pM8201/taf1-N568Δ	this study	Fig.2B	Supplemental Fig.3/4A
	YTK19665	MATα his3Δ1 leu2Δ0 ura3Δ0 lys2Δ0 loxP::PGK1 promoter [GAGAGAGAAA]-VTC1# spt3Δ::His3MX6 TDH3 pro-SPT3-V5-ADH1ter::AUR1-C taf1Δ::kanMX6 pM4201/TAF1	this study	Fig.2B	Supplemental Fig.3/4A
	YTK19666	MATα his3Δ1 leu2Δ0 ura3Δ0 lys2Δ0 loxP::PGK1 promoter [GAGAGAGAAA]-VTC1# spt3Δ::His3MX6 TDH3 pro-SPT3-V5-ADH1ter::AUR1-C taf1Δ::kanMX6 pM8201/taf1-N568Δ	this study	Fig.2B	Supplemental Fig.3/4A
	YTK19716	MATα his3Δ1 leu2Δ0 ura3Δ0 lys2Δ0 loxP::PGK1 promoter [TATATATAAA]-VTC1# spt3Δ::His3MX6 TDH3 pro-SPT3-V5-ADH1ter::AUR1-C taf1Δ::kanMX6 pM8201/taf1-N568Δ	this study	Fig.2B	Supplemental Fig.4A
	YTK19717	MATα his3Δ1 leu2Δ0 ura3Δ0 lys2Δ0 loxP::PGK1 promoter [GAGAGAGAAA]-VTC1# spt3Δ::His3MX6 TDH3 pro-SPT3-V5-ADH1ter::AUR1-C taf1Δ::kanMX6 pM8201/taf1-N568Δ	this study	Fig.2B	Supplemental Fig.4A
	YTK19746	MATa/α his3Δ1/his3Δ1 leu2Δ0/leu2Δ0 ura3Δ0/ura3Δ0 met15Δ0/MET15 LYS2/lys2Δ0 loxP::PGK1 promoter [TATATATAAA]-VTC1/ loxP::PGK1 promoter [TATATATAAA]-VTC1# spt3Δ::His3MX6/spt3Δ::His3MX6 TDH3 pro-SPT3-V5-ADH1ter::AUR1-C/TDH3 pro-SPT3-V5-ADH1ter::AUR1-C taf1Δ::kanMX6/taf1Δ::kanMX6 pM8201/taf1-N568Δ	this study	Fig.2C	Supplemental Fig.4B
	YTK19747	MATa/α his3Δ1/his3Δ1 leu2Δ0/leu2Δ0 ura3Δ0/ura3Δ0 met15Δ0/MET15 LYS2/lys2Δ0 loxP::PGK1 promoter [GAGAGAGAAA]-VTC1/loxP::PGK1 promoter [GAGAGAGAAA]-VTC1# spt3Δ::His3MX6/spt3Δ::His3MX6 TDH3 pro-SPT3-V5-ADH1ter::AUR1-C/TDH3 pro-SPT3-V5-ADH1ter::AUR1-C taf1Δ::kanMX6/taf1Δ::kanMX6 pM8201/taf1-N568Δ	this study	Fig.2C	Supplemental Fig.4B
	YTK19748	MATa/α his3Δ1/his3Δ1 leu2Δ0/leu2Δ0 ura3Δ0/ura3Δ0 met15Δ0/MET15 LYS2/lys2Δ0 loxP::PGK1 promoter [TATATATAAA]-VTC1/loxP::PGK1 promoter [TATATATAAA]-VTC1# spt3Δ::His3MX6/spt3Δ::His3MX6 TDH3 pro-SPT3-V5-ADH1ter::AUR1-C/TDH3 pro-SPT3-V5-ADH1ter::AUR1-C taf1Δ::kanMX6/taf1Δ::kanMX6 pM4201/TAF1	this study	Fig.2C	Supplemental Fig.4B
	YTK19749	MATa/α his3Δ1/his3Δ1 leu2Δ0/leu2Δ0 ura3Δ0/ura3Δ0 met15Δ0/MET15 LYS2/lys2Δ0 loxP::PGK1 promoter [GAGAGAGAAA]-VTC1/loxP::PGK1 promoter [GAGAGAGAAA]-VTC1# spt3Δ::His3MX6/spt3Δ::His3MX6 TDH3 pro-SPT3-V5-ADH1ter::AUR1-C/TDH3 pro-SPT3-V5-ADH1ter::AUR1-C taf1Δ::kanMX6/taf1Δ::kanMX6 pM4201/TAF1	this study	Fig.2C	Supplemental Fig.4B
	YTK19763	MATa/α his3Δ1/his3Δ1 leu2Δ0/leu2Δ0 ura3Δ0/ura3Δ0 met15Δ0/MET15 LYS2/lys2Δ0 loxP::PGK1 promoter [TATATATAAA]-VTC1/loxP::PGK1 promoter [TATATATAAA]-VTC1# spt3Δ::His3MX6/spt3Δ::His3MX6 TDH3 pro-SPT3-V5-ADH1ter::AUR1-C/TDH3 pro-SPT3-V5-ADH1ter::AUR1-C taf1Δ::kanMX6/taf1Δ::kanMX6 pM8201/taf1-N568Δ	this study	Fig.2C	Supplemental Fig.4B
	YTK19764	MATa/α his3Δ1/his3Δ1 leu2Δ0/leu2Δ0 ura3Δ0/ura3Δ0 met15Δ0/MET15 LYS2/lys2Δ0 loxP::PGK1 promoter [GAGAGAGAAA]-VTC1/loxP::PGK1 promoter [GAGAGAGAAA]-VTC1# spt3Δ::His3MX6/spt3Δ::His3MX6 TDH3 pro-SPT3-V5-ADH1ter::AUR1-C/TDH3 pro-SPT3-V5-ADH1ter::AUR1-C taf1Δ::kanMX6/taf1Δ::kanMX6 pM8201/taf1-N568Δ	this study	Fig.2C	Supplemental Fig.4B
	YTK19765	MATa/α his3Δ1/his3Δ1 leu2Δ0/leu2Δ0 ura3Δ0/ura3Δ0 met15Δ0/MET15 LYS2/lys2Δ0 loxP::PGK1 promoter [TATATATAAA]-VTC1/loxP::PGK1 promoter [TATATATAAA]-VTC1# spt3Δ::His3MX6/spt3Δ::His3MX6 TDH3 pro-SPT3-V5-ADH1ter::AUR1-C/TDH3 pro-SPT3-V5-ADH1ter::AUR1-C taf1Δ::kanMX6/taf1Δ::kanMX6 pM8201/taf1-N568Δ	this study	Fig.2C	Supplemental Fig.4B
	YTK19766	MATa/α his3Δ1/his3Δ1 leu2Δ0/leu2Δ0 ura3Δ0/ura3Δ0 met15Δ0/MET15 LYS2/lys2Δ0 loxP::PGK1 promoter [GAGAGAGAAA]-VTC1/loxP::PGK1 promoter [GAGAGAGAAA]-VTC1# spt3Δ::His3MX6/spt3Δ::His3MX6 TDH3 pro-SPT3-V5-ADH1ter::AUR1-C/TDH3 pro-SPT3-V5-ADH1ter::AUR1-C taf1Δ::kanMX6/taf1Δ::kanMX6 pM8201/taf1-N568Δ	this study	Fig.2C	Supplemental Fig.4B
	YTK19767	MATa/α his3Δ1/his3Δ1 leu2Δ0/leu2Δ0 ura3Δ0/ura3Δ0 met15Δ0/MET15 LYS2/lys2Δ0 loxP::PGK1 promoter [TATATATAAA]-VTC1/loxP::PGK1 promoter [TATATATAAA]-VTC1# spt3Δ::His3MX6/spt3Δ::His3MX6 TDH3 pro-SPT3-V5-ADH1ter::AUR1-C/TDH3 pro-SPT3-V5-ADH1ter::AUR1-C taf1Δ::kanMX6/taf1Δ::kanMX6 pM8201/taf1-N568Δ	this study	Fig.2C	Supplemental Fig.4B
	YTK19768	MATa/α his3Δ1/his3Δ1 leu2Δ0/leu2Δ0 ura3Δ0/ura3Δ0 met15Δ0/MET15 LYS2/lys2Δ0 loxP::PGK1 promoter [GAGAGAGAAA]-VTC1/loxP::PGK1 promoter [GAGAGAGAAA]-VTC1# spt3Δ::His3MX6/spt3Δ::His3MX6 TDH3 pro-SPT3-V5-ADH1ter::AUR1-C/TDH3 pro-SPT3-V5-ADH1ter::AUR1-C taf1Δ::kanMX6/taf1Δ::kanMX6 pM8201/taf1-N568Δ	this study	Fig.2C	Supplemental Fig.4B
	YTK19803	MATα his3Δ1 leu2Δ0 ura3Δ0 met15Δ0 loxP::PGK1 promoter ［TATATATAAA］-VTC1 spt3Δ::His3MX6 TDH3 pro-SPT3-V5-ADH1ter::AUR1-C taf1Δ::kanMX6 pM8201/taf1-N568Δ	this study		Supplemental Fig.3
	YTK19804	MATa his3Δ1 leu2Δ0 ura3Δ0 loxP::PGK1 promoter ［TATATATAAA］-VTC1# spt3Δ::His3MX6 TDH3 pro-SPT3-V5-ADH1ter::AUR1-C taf1Δ::kanMX6 pM8201/taf1-N568Δ	this study		Supplemental Fig.3
	YTK19805	MATa his3Δ1 leu2Δ0 ura3Δ0 lys2Δ0 loxP::PGK1 promoter ［TATATATAAA］-VTC1 spt3Δ::His3MX6 TDH3 pro-SPT3-V5-ADH1ter::AUR1-C taf1Δ::kanMX6 pM8201/taf1-N568Δ	this study		Supplemental Fig.3
	YTK19806	MATα his3Δ1 leu2Δ0 ura3Δ0 met15Δ0 lys2Δ0 loxP::PGK1 promoter ［TATATATAAA］-VTC1# spt3Δ::His3MX6 TDH3 pro-SPT3-V5-ADH1ter::AUR1-C taf1Δ::kanMX6 pM8201/taf1-N568Δ	this study		Supplemental Fig.3
	YTK19807	MATa his3Δ1 leu2Δ0 ura3Δ0 met15Δ0 loxP::PGK1 promoter ［TATATATAAA］-VTC1 spt3Δ::His3MX6 TDH3 pro-SPT3-V5-ADH1ter::AUR1-C taf1Δ::kanMX6 pM8201/taf1-N568Δ	this study		Supplemental Fig.3
	YTK19808	MATa his3Δ1 leu2Δ0 ura3Δ0 loxP::PGK1 promoter ［TATATATAAA］-VTC1 spt3Δ::His3MX6 TDH3 pro-SPT3-V5-ADH1ter::AUR1-C taf1Δ::kanMX6 pM8201/taf1-N568Δ	this study		Supplemental Fig.3
	YTK19809	MATα his3Δ1 leu2Δ0 ura3Δ0 met15Δ0 ly2Δ0 loxP::PGK1 promoter ［TATATATAAA］-VTC1# spt3Δ::His3MX6 TDH3 pro-SPT3-V5-ADH1ter::AUR1-C taf1Δ::kanMX6 pM8201/taf1-N568Δ	this study		Supplemental Fig.3
	YTK19810	MATα his3Δ1 leu2Δ0 ura3Δ0ly2Δ0 loxP::PGK1 promoter ［TATATATAAA］-VTC1# spt3Δ::His3MX6 TDH3 pro-SPT3-V5-ADH1ter::AUR1-C taf1Δ::kanMX6 pM8201/taf1-N568Δ	this study		Supplemental Fig.3
	YTK19811	MATα his3Δ1 leu2Δ0 ura3Δ0 ly2Δ0 loxP::PGK1 promoter ［TATATATAAA］-VTC1# spt3Δ::His3MX6 TDH3 pro-SPT3-V5-ADH1ter::AUR1-C taf1Δ::kanMX6 pM8201/taf1-N568Δ	this study		Supplemental Fig.3
	YTK19812	MATa his3Δ1 leu2Δ0 ura3Δ0 loxP::PGK1 promoter ［TATATATAAA］-VTC1# spt3Δ::His3MX6 TDH3 pro-SPT3-V5-ADH1ter::AUR1-C taf1Δ::kanMX6 pM8201/taf1-N568Δ	this study		Supplemental Fig.3
	YTK19813	MATa his3Δ1 leu2Δ0 ura3Δ0 met15Δ0 loxP::PGK1 promoter ［TATATATAAA］-VTC1 spt3Δ::His3MX6 TDH3 pro-SPT3-V5-ADH1ter::AUR1-C taf1Δ::kanMX6 pM8201/taf1-N568Δ	this study		Supplemental Fig.3
	YTK19814	MATα his3Δ1 leu2Δ0 ura3Δ0 met15Δ0 ly2Δ0 loxP::PGK1 promoter ［TATATATAAA］-VTC1 spt3Δ::His3MX6 TDH3 pro-SPT3-V5-ADH1ter::AUR1-C taf1Δ::kanMX6 pM8201/taf1-N568Δ	this study		Supplemental Fig.3
	YTK19815	MATα his3Δ1 leu2Δ0 ura3Δ0 met15Δ0 loxP::PGK1 promoter ［GAGAGAGAAA］-VTC1# spt3Δ::His3MX6 TDH3 pro-SPT3-V5-ADH1ter::AUR1-C taf1Δ::kanMX6 pM8201/taf1-N568Δ	this study		Supplemental Fig.3
	YTK19816	MATa his3Δ1 leu2Δ0 ura3Δ0 met15Δ0 ly2Δ0 loxP::PGK1 promoter ［GAGAGAGAAA］-VTC1# spt3Δ::His3MX6 TDH3 pro-SPT3-V5-ADH1ter::AUR1-C taf1Δ::kanMX6 pM8201/taf1-N568Δ	this study		Supplemental Fig.3
	YTK19817	MATa his3Δ1 leu2Δ0 ura3Δ0 loxP::PGK1 promoter ［GAGAGAGAAA］-VTC1 spt3Δ::His3MX6 TDH3 pro-SPT3-V5-ADH1ter::AUR1-C taf1Δ::kanMX6 pM8201/taf1-N568Δ	this study		Supplemental Fig.3
	YTK19818	MATα his3Δ1 leu2Δ0 ura3Δ0 ly2Δ0 loxP::PGK1 promoter ［GAGAGAGAAA］-VTC1 spt3Δ::His3MX6 TDH3 pro-SPT3-V5-ADH1ter::AUR1-C taf1Δ::kanMX6 pM8201/taf1-N568Δ	this study		Supplemental Fig.3
	YTK19819	MATa his3Δ1 leu2Δ0 ura3Δ0 ly2Δ0 loxP::PGK1 promoter ［GAGAGAGAAA］-VTC1 spt3Δ::His3MX6 TDH3 pro-SPT3-V5-ADH1ter::AUR1-C taf1Δ::kanMX6 pM8201/taf1-N568Δ	this study		Supplemental Fig.3
	YTK19820	MATa his3Δ1 leu2Δ0 ura3Δ0 met15Δ0 ly2Δ0 loxP::PGK1 promoter ［GAGAGAGAAA］-VTC1# spt3Δ::His3MX6 TDH3 pro-SPT3-V5-ADH1ter::AUR1-C taf1Δ::kanMX6 pM8201/taf1-N568Δ	this study		Supplemental Fig.3
	YTK19821	MATα his3Δ1 leu2Δ0 ura3Δ0 met15Δ0 loxP::PGK1 promoter ［GAGAGAGAAA］-VTC1 spt3Δ::His3MX6 TDH3 pro-SPT3-V5-ADH1ter::AUR1-C taf1Δ::kanMX6 pM8201/taf1-N568Δ	this study		Supplemental Fig.3
	YTK19822	MATα his3Δ1 leu2Δ0 ura3Δ0 loxP::PGK1 promoter ［GAGAGAGAAA］-VTC1# spt3Δ::His3MX6 TDH3 pro-SPT3-V5-ADH1ter::AUR1-C taf1Δ::kanMX6 pM8201/taf1-N568Δ	this study		Supplemental Fig.3
	YTK19823	MATa his3Δ1 leu2Δ0 ura3Δ0 met15Δ0 loxP::PGK1 promoter ［GAGAGAGAAA］-VTC1 spt3Δ::His3MX6 TDH3 pro-SPT3-V5-ADH1ter::AUR1-C taf1Δ::kanMX6 pM8201/taf1-N568Δ	this study		Supplemental Fig.3
	YTK19824	MATα his3Δ1 leu2Δ0 ura3Δ0 met15Δ0 ly2Δ0 loxP::PGK1 promoter ［GAGAGAGAAA］-VTC1# spt3Δ::His3MX6 TDH3 pro-SPT3-V5-ADH1ter::AUR1-C taf1Δ::kanMX6 pM8201/taf1-N568Δ	this study		Supplemental Fig.3
	YTK19825	MATa his3Δ1 leu2Δ0 ura3Δ0 loxP::PGK1 promoter ［GAGAGAGAAA］-VTC1 spt3Δ::His3MX6 TDH3 pro-SPT3-V5-ADH1ter::AUR1-C taf1Δ::kanMX6 pM8201/taf1-N568Δ	this study		Supplemental Fig.3
	YTK19826	MATα his3Δ1 leu2Δ0 ura3Δ0 ly2Δ0 loxP::PGK1 promoter ［GAGAGAGAAA］-VTC1# spt3Δ::His3MX6 TDH3 pro-SPT3-V5-ADH1ter::AUR1-C taf1Δ::kanMX6 pM8201/taf1-N568Δ	this study		Supplemental Fig.3
	YTK19981	MATa his3Δ1 leu2Δ0 ura3Δ0 met15Δ0 loxP::PGK1 promoter [TATATATAAA]-VTC1 hsp104Δ::hphMX4 taf1Δ::kanMX6 pYN1/TAF1	this study	Fig.3A
	YTK19982	MATa his3Δ1 leu2Δ0 ura3Δ0 met15Δ0 loxP::PGK1 promoter [GAGAGAGAAA]-VTC1 hsp104Δ::hphMX4 taf1Δ::kanMX6 pYN1/TAF1	this study	Fig.3A
	YTK19983	MATα his3Δ1 leu2Δ0 ura3Δ0 lys2Δ0 loxP::PGK1 promoter [TATATATAAA]-VTC1# hsp104Δ::hphMX4 taf1Δ::kanMX6 pYN1/TAF1	this study	Fig.3A
	YTK19984	MATα his3Δ1 leu2Δ0 ura3Δ0 lys2Δ0 loxP::PGK1 promoter [GAGAGAGAAA]-VTC1# hsp104Δ::hphMX4 taf1Δ::kanMX6 pYN1/TAF1	this study	Fig.3A
	YTK19989	MATa his3Δ1 leu2Δ0 ura3Δ0 met15Δ0 loxP::PGK1 promoter [TATATATAAA]-VTC1 spt3Δ::His3MX6 hsp104Δ::hphMX4 taf1Δ::kanMX6 pYN1/TAF1	this study	Fig.3A
	YTK19990	MATa his3Δ1 leu2Δ0 ura3Δ0 met15Δ0 loxP::PGK1 promoter [GAGAGAGAAA]-VTC1 spt3Δ::His3MX6 hsp104Δ::hphMX4 taf1Δ::kanMX6 pYN1/TAF1	this study	Fig.3A
	YTK19991	MATα his3Δ1 leu2Δ0 ura3Δ0 lys2Δ0 loxP::PGK1 promoter [TATATATAAA]-VTC1# spt3Δ::His3MX6 hsp104Δ::hphMX4 taf1Δ::kanMX6 pYN1/TAF1	this study	Fig.3A
	YTK19992	MATα his3Δ1 leu2Δ0 ura3Δ0 lys2Δ0 loxP::PGK1 promoter [GAGAGAGAAA]-VTC1# spt3Δ::His3MX6 hsp104Δ::hphMX4 taf1Δ::kanMX6 pYN1/TAF1	this study	Fig.3A
	YTK20017	MATa his3Δ1 leu2Δ0 ura3Δ0 met15Δ0 loxP::PGK1 promoter [TATATATAAA]-VTC1 spt3Δ::His3MX6 TDH3 pro-SPT3-V5-ADH1ter::AUR1-C hsp104Δ::hphMX4 taf1Δ::kanMX6 pYN1/TAF1	this study	Fig.3A
	YTK20018	MATa his3Δ1 leu2Δ0 ura3Δ0 met15Δ0 loxP::PGK1 promoter [GAGAGAGAAA]-VTC1 spt3Δ::His3MX6 TDH3 pro-SPT3-V5-ADH1ter::AUR1-C hsp104Δ::hphMX4 taf1Δ::kanMX6 pYN1/TAF1	this study	Fig.3A
	YTK20019	MATα his3Δ1 leu2Δ0 ura3Δ0 lys2Δ0 loxP::PGK1 promoter [TATATATAAA]-VTC1# spt3Δ::His3MX6 TDH3 pro-SPT3-V5-ADH1ter::AUR1-C hsp104Δ::hphMX4 taf1Δ::kanMX6 pYN1/TAF1	this study	Fig.3A
	YTK20020	MATα his3Δ1 leu2Δ0 ura3Δ0 lys2Δ0 loxP::PGK1 promoter [GAGAGAGAAA]-VTC1# spt3Δ::His3MX6 TDH3 pro-SPT3-V5-ADH1ter::AUR1-C hsp104Δ::hphMX4 taf1Δ::kanMX6 pYN1/TAF1	this study	Fig.3A
	YTK20037	MATa his3Δ1 leu2Δ0 ura3Δ0 met15Δ0 loxP::PGK1 promoter [TATATATAAA]-VTC1 spt3Δ::His3MX6 TDH3 pro-SPT3-V5-ADH1ter::AUR1-C hsp104Δ::hphMX4 taf1Δ::kanMX6 pM4201/TAF1	this study	Fig.3AB/4/5	Supplemental Fig.5/6/7
	YTK20038	MATa his3Δ1 leu2Δ0 ura3Δ0 met15Δ0 loxP::PGK1 promoter [TATATATAAA]-VTC1 spt3Δ::His3MX6 TDH3 pro-SPT3-V5-ADH1ter::AUR1-C hsp104Δ::hphMX4 taf1Δ::kanMX6 pM8201/taf1-N568Δ	this study	Fig.3AB/4/5	Supplemental Fig.5/6/7
	YTK20039	MATa his3Δ1 leu2Δ0 ura3Δ0 met15Δ0 loxP::PGK1 promoter [GAGAGAGAAA]-VTC1 spt3Δ::His3MX6 TDH3 pro-SPT3-V5-ADH1ter::AUR1-C hsp104Δ::hphMX4 taf1Δ::kanMX6 pM4201/TAF1	this study	Fig.3AB	Supplemental Fig.5
	YTK20040	MATa his3Δ1 leu2Δ0 ura3Δ0 met15Δ0 loxP::PGK1 promoter [GAGAGAGAAA]-VTC1 spt3Δ::His3MX6 TDH3 pro-SPT3-V5-ADH1ter::AUR1-C hsp104Δ::hphMX4 taf1Δ::kanMX6 pM8201/taf1-N568Δ	this study	Fig.3AB	Supplemental Fig.5
	YTK20041	MATα his3Δ1 leu2Δ0 ura3Δ0 lys2Δ0 loxP::PGK1 promoter [TATATATAAA]-VTC1# spt3Δ::His3MX6 TDH3 pro-SPT3-V5-ADH1ter::AUR1-C hsp104Δ::hphMX4 taf1Δ::kanMX6 pM4201/TAF1	this study	Fig.3AB
	YTK20042	MATα his3Δ1 leu2Δ0 ura3Δ0 lys2Δ0 loxP::PGK1 promoter [TATATATAAA]-VTC1# spt3Δ::His3MX6 TDH3 pro-SPT3-V5-ADH1ter::AUR1-C hsp104Δ::hphMX4 taf1Δ::kanMX6 pM8201/taf1-N568Δ	this study	Fig.3AB
	YTK20043	MATα his3Δ1 leu2Δ0 ura3Δ0 lys2Δ0 loxP::PGK1 promoter [GAGAGAGAAA]-VTC1# spt3Δ::His3MX6 TDH3 pro-SPT3-V5-ADH1ter::AUR1-C hsp104Δ::hphMX4 taf1Δ::kanMX6 pM4201/TAF1	this study	Fig.3AB
	YTK20044	MATα his3Δ1 leu2Δ0 ura3Δ0 lys2Δ0 loxP::PGK1 promoter [GAGAGAGAAA]-VTC1# spt3Δ::His3MX6 TDH3 pro-SPT3-V5-ADH1ter::AUR1-C hsp104Δ::hphMX4 taf1Δ::kanMX6 pM8201/taf1-N568Δ	this study	Fig.3AB
	YTK20045	MATa his3Δ1 leu2Δ0 ura3Δ0 met15Δ0 loxP::PGK1 promoter [TATATATAAA]-VTC1 spt3Δ::His3MX6 hsp104Δ::hphMX4 taf1Δ::kanMX6 pM8201/taf1-N568Δ	this study	Fig.3A
	YTK20046	MATa his3Δ1 leu2Δ0 ura3Δ0 met15Δ0 loxP::PGK1 promoter [GAGAGAGAAA]-VTC1 spt3Δ::His3MX6 hsp104Δ::hphMX4 taf1Δ::kanMX6 pM8201/taf1-N568Δ	this study	Fig.3A
	YTK20047	MATα his3Δ1 leu2Δ0 ura3Δ0 lys2Δ0 loxP::PGK1 promoter [TATATATAAA]-VTC1# spt3Δ::His3MX6 hsp104Δ::hphMX4 taf1Δ::kanMX6 pM8201/taf1-N568Δ	this study	Fig.3A
	YTK20048	MATα his3Δ1 leu2Δ0 ura3Δ0 lys2Δ0 loxP::PGK1 promoter [GAGAGAGAAA]-VTC1# spt3Δ::His3MX6 hsp104Δ::hphMX4 taf1Δ::kanMX6 pM8201/taf1-N568Δ	this study	Fig.3A
	YTK20049	MATa his3Δ1 leu2Δ0 ura3Δ0 met15Δ0 loxP::PGK1 promoter [TATATATAAA]-VTC1 spt3Δ::His3MX6 TDH3 pro-SPT3-V5-ADH1ter::AUR1-C hsp104Δ::hphMX4 taf1Δ::kanMX6 pM8201/taf1-N568Δ	this study	Fig.3AB/4/5	Supplemental Fig.5/6/7
	YTK20050	MATa his3Δ1 leu2Δ0 ura3Δ0 met15Δ0 loxP::PGK1 promoter [GAGAGAGAAA]-VTC1 spt3Δ::His3MX6 TDH3 pro-SPT3-V5-ADH1ter::AUR1-C hsp104Δ::hphMX4 taf1Δ::kanMX6 pM8201/taf1-N568Δ	this study	Fig.3AB	Supplemental Fig.5
	YTK20051	MATα his3Δ1 leu2Δ0 ura3Δ0 lys2Δ0 loxP::PGK1 promoter [TATATATAAA]-VTC1# spt3Δ::His3MX6 TDH3 pro-SPT3-V5-ADH1ter::AUR1-C hsp104Δ::hphMX4 taf1Δ::kanMX6 pM8201/taf1-N568Δ	this study	Fig.3AB
	YTK20052	MATα his3Δ1 leu2Δ0 ura3Δ0 lys2Δ0 loxP::PGK1 promoter [GAGAGAGAAA]-VTC1# spt3Δ::His3MX6 TDH3 pro-SPT3-V5-ADH1ter::AUR1-C hsp104Δ::hphMX4 taf1Δ::kanMX6 pM8201/taf1-N568Δ	this study	Fig.3AB
	YTK20400	MATα his3Δ1 leu2Δ0 ura3Δ0 met15Δ0 His3MX6::PGK1 promoter [TATATATAAA]-VTC1 taf1Δ::kanMX6 pM4201/TAF1 TDH3 pro-SPT3-V5-ADH1ter::URA3	this study	Fig.1C (2nd panel)
	YTK20413	MATa his3Δ1 leu2Δ0 ura3Δ0 met15Δ0 His3MX6::PGK1 promoter [GAGAGAGAAA]-VTC1 taf1Δ::kanMX6 pM4201/TAF1 TDH3 pro-SPT3-V5-ADH1ter::URA3	this study	Fig.1C (2nd panel)
	YTK20415	MATα his3Δ1 leu2Δ0 ura3Δ0 met15Δ0 His3MX6::PGK1 promoter [TATATATAAA]-VTC1 taf1Δ::kanMX6 pM8201/taf1-N568Δ TDH3 pro-SPT3-V5-ADH1ter::URA3	this study	Fig.1C (2nd panel)
	YTK20425	MATa his3Δ1 leu2Δ0 ura3Δ0 met15Δ0 His3MX6::PGK1 promoter [GAGAGAGAAA]-VTC1 taf1Δ::kanMX6 pM8201/taf1-N568Δ TDH3 pro-SPT3-V5-ADH1ter::URA3	this study	Fig.1C (2nd panel)
