# Supplementary material for: TFIID dependency of steady-state mRNA transcription altered epigenetically by simultaneous functional loss of Taf1 and Spt3 is Hsp104-dependent
Source: PLoS One. 2023 Feb 9;18(2):e0281233. doi: 10.1371/journal.pone.0281233 (PMC9910645; doi:10.1371/journal.pone.0281233)
Supplement: S2 Table — (XLSX) [file pone.0281233.s010.xlsx]

## Sheet: Sheet1
	Supplemental Table S2. Oligonucleotides used in this study
	ID	Sequence
	TK2454	5'-ACACACTCTAGATTGATGTGTAAACGGCTTCTT-3'
	TK4003	5'-CGGATCCCCGGGTTAATTAA-3'
	TK4006	5'-GAATTCGAGCTCGTTTAAAC-3'
	TK4716	5'-CGATACTAACGCCGCCATCC-3'
	TK6382	5'-ATCTCCGGTTCTGCTGCT-3'
	TK7872	5'-TCGGATAGAATGGCAAGAGC -3'
	TK11973	5'-GATATCTAGTGAAAGGGGCTG-3'
	TK13148	5'-TTAGCTAGAGGATCCATCC-3'
	TK13212	5'-AGCAGCAGAACCGGAGATCATGATAATTGGTTTAGAACTGAGTC-3'
	TK13213	5'-GGATGGATCCTCTAGCTAAATTTTTGTATAATTTCATCATGGAGGTG-3'
	TK13214	5'-CACACATCTAGAACTAGTTCGCCCCATAGTATCTCAAC-3'
	TK13229	5'-CACACAGAATTCGAGTTGGCAGTTTGTTCTCG-3'
	TK13236	5'-AAGAGGAGTACGTGCATTGG-3'
	TK13510	5'-AGATTGTACTGAGAGTGCAC-3'
	TK13511	5'-CTGTGCGGTATTTCACACCG-3'
	TK13695	5'-CATCATTGGTGGTGGTGACACTGC-3'
	TK13696	5'-ACACCTGGCAATTCCTTACCTTCC-3'
	TK13937	5'-ACGTCTAATCGCAGCAGCTCTC-3'
	TK13750	5'-TGCAATACAGTAGGAACTCCA-3'
	TK13751	5'-TCAGGAGTATCACCGTTCTG-3'
	TK13846	5'-GGATGGATCCTCTAGCTAAAACGGTGAACAAAAATTAATC-3'
	TK13848	5'-CGGTGTGAAATACCGCACAGATTTTTGTATAATTTCATCATGGAGGTG-3'
	TK13849	5'-TCGCCCCATAGTATCTCAAC-3'
	TK13856	5'-GTGCACTCTCAGTACAATCTACGAGGCAAGCTAAACAGATC-3'
	TK13934	5'-TCTGGTGCGGCAAGGTAGTTC-3'
	TK13935	5'-AAACCGCCGAAGCGATCAAC-3'
	TK13936	5'-GATAGGTAGGGTCAGTGCAGGAC-3'
	TK13937	5'-ACGTCTAATCGCAGCAGCTCTC-3'
	TK13985	5'-CACACAGCATGCGAGTTGGCAGTTTGTTCTCG-3'
	TK13986	5'-CACACATCTAGATCGCCCCATAGTATCTCAAC-3'
	TK13987	5'-CACCAAGAACTTAGTTTCGAATGATGGACAAGCATAAGTATC-3'
	TK13988	5'-ACGTCTGCTGTGATTTGGAG-3'
	TK13989	5'-GTATTGATAATGATAAACTTCCTGCCCTAATCTCTTGAATTTTGG-3'
	TK13990	5'-AGTTTATCATTATCAATAC TGCC-3'
	TK13991	5'-TCGAAACTAAGTTCTTGGTG-3'
	TK14327	5'-CACACAGCATGCAGTTTATCATTATCAATACTGCC-3'
	TK14328	5'-CACACATCTAGACGAGGCAAGCTAAACAGATCTG-3'
	TK14385	5'-GATCGGGAGAGTATCAGCAGGTCTATTTACTTTTGTTGCCATGGG-3'
	TK14386	5'-GACCTGCTGATACTCTCCCGATCTTGTCACCAAAATTCAGTAAAC-3'
	TK14387	5'-GTACGCTGCAGGTCGACAAC-3'
	TK14389	5'-GTTGTCGACCTGCAGCGTACATTGTGGAAATCTGGCGTAGTG-3'
	TK14391	5'-CACAGGATCCGAATTCGAGAGCCAGAAAAAGGAAGTGTTTCC-3'
	TK14392	5'-TCTCGAATTCGGATCCTGTGATCACCTAATAACTTCGTATAGCATAC-3'
	TK14411	5'-CACACAAAGCTTAGGATGCGCCTATATCGTTC-3'
	TK14415	5'-TTTGTTCGTCTCCTCGCTAC-3'
	TK14416	5'-TTAATTAACCCGGGGATCCGTCCTGCCCTAATCTCTTGAATTTTG-3'
	TK14417	5'-GTTTAAACGAGCTCGAATTCATTTTTGTATAATTTCATCATGGAGGTG-3'
	TK14418	5'-TGAAAGATGACGCCCTCAAC-3'
	TK14458	5'-GATCGGGAGAGTATCAGCAGGTC-3'
	TK14574	5'-ATTAAGGCGCGCCAGATCTG-3'
	TK14575	5'-ATAGGCCACTAGTGGATCTG-3'
	TK14581	5'-GTGGTAGTGTTTGCTGTTCC-3'
	TK14582	5'-CAGATCTGGCGCGCCTTAATATATTCTGTATATTTTATGGTACGTGTAGTTG-3'
	TK14584	5'-GTTGGAAATCATCGCTGTTCG-3'
		1
