# Supplementary material for: TFIID dependency of steady-state mRNA transcription altered epigenetically by simultaneous functional loss of Taf1 and Spt3 is Hsp104-dependent
Source: PLoS One. 2023 Feb 9;18(2):e0281233. doi: 10.1371/journal.pone.0281233 (PMC9910645; doi:10.1371/journal.pone.0281233)
Supplement: S3 Table — (XLSX) [file pone.0281233.s011.xlsx]

## Sheet: Fig.4A_up
	gene	TFIID or CR
1	YAL065C
2	YAL064W-B
3	TDA8
4	BDH2
5	BDH1	CR
6	ACS1
7	GCV3	TFIID
8	CDC19	CR
9	YAL037C-A
10	FUN19	TFIID
11	PSK1	TFIID
12	CYS3	CR
13	TRN1
14	SSA1	CR
15	YAR009C
16	TGA1
17	SUP56
18	tS(AGA)A
19	YAT1
20	tL(UAA)B1
21	SRO77	CR
22	tF(GAA)B
23	ATP1	TFIID
24	MRX3
25	ATG8	TFIID
26	SSA3	TFIID
27	AST1	TFIID
28	PRX1	CR
29	SEC17	TFIID
30	MOH1
31	RRT1
32	ECM13
33	FUI1	TFIID
34	PRE7	TFIID
35	RIB1	CR
36	PET9	CR
37	ACH1	TFIID
38	NTH2	CR
39	RCR1	TFIID
40	UGA2	TFIID
41	FLR1	CR
42	HHF1	CR
43	HHT1	CR
44	YBR013C
45	FUR4
46	tV(UAC)B
47	RFS1	TFIID
48	YBR053C	TFIID
49	YRO2	CR
50	tL(UAA)B2
51	YBR056W-A	CR
52	BAP2	CR
53	TAT1	CR
54	YBR071W	CR
55	HSP26
56	YBR072C-A
57	ECM8
58	YBR085C-A	CR
59	FES1	TFIID
60	VID24	TFIID
61	TKL2
62	TEF2	CR
63	TPS1	CR
64	AGP2	CR
65	YBR139W	CR
66	IRA1	TFIID
67	RTC2
68	ARA1	CR
69	TBS1	TFIID
70	ICS2	CR
71	AMN1	CR
72	SSE2	TFIID
73	SMP1
74	YBR182C-A
75	YPC1
76	PGI1	CR
77	YBR196C-A
78	YBR196C-B
79	KTR4	TFIID
80	YBR201C-A	TFIID
81	COS111
82	DUR1,2	TFIID
83	tC(GCA)B
84	NGR1	TFIID
85	SDS24	TFIID
86	PCS60	TFIID
87	OM14	CR
88	LSR1
89	YBR241C
90	GPX2	CR
91	SDH8	TFIID
92	SAF1	TFIID
93	YBR285W
94	APE3	CR
95	YBR287W	TFIID
96	BSD2	TFIID
97	CTP1
98	VBA2	TFIID
99	PCA1	TFIID
100	MAL31	CR
101	PAU24
102	YCL048W-A
103	PDI1	CR
104	YCL042W
105	GLK1	CR
106	ATG22	TFIID
107	GRX1	TFIID
108	HBN1	CR
109	AGP1	CR
110	YCL021W-A	CR
111	SUP53
112	LEU2
113	NFS1	TFIID
114	YCL012C	TFIID
115	snR43
116	CIT2	CR
117	SUF2
118	tN(GUU)C
119	ADY2
120	PGK1	CR
121	SRD1	CR
122	tM(CAU)C
123	HSP30	CR
124	YCR024C-B	CR
125	PMP1	CR
126	YCR025C
127	snR189
128	BPH1	TFIID
129	SUP61
130	ATG15	TFIID
131	AHC2	TFIID
132	TRX3	TFIID
133	YCR095W-A	TFIID
134	YCR099C	TFIID
135	YCR100C	TFIID
136	YCR101C	TFIID
137	YCR102C	CR
138	COS7	TFIID
139	ADY3	TFIID
140	GUD1	TFIID
141	GYP7	TFIID
142	BRE4	TFIID
143	HBT1
144	FMP45
145	YDL218W
146	RTN2	CR
147	YDL199C	TFIID
148	SNF3	TFIID
149	LYS20	CR
150	UGX2
151	SFA1	CR
152	ATG9	TFIID
153	RPN5	TFIID
154	STF1	TFIID
155	CDC48	TFIID
156	YDL124W	CR
157	SNA4	CR
158	IWR1	TFIID
159	TMA17	CR
160	PHO2	TFIID
161	YDL086W	TFIID
162	NDE2
163	YET3	TFIID
164	BDF2	CR
165	PEX19	TFIID
166	tK(UUU)D
167	MCH1	TFIID
168	STP4
169	NPC2	TFIID
170	GPR1	TFIID
171	SLM3	TFIID
172	GPD1	CR
173	RPN4	CR
174	RPT2	TFIID
175	NTH1	CR
176	TRP1
177	SNQ2	CR
178	GCV1	CR
179	tV(UAC)D
180	PST2	CR
181	MRH1	CR
182	tL(UAA)D
183	YDR034W-B
184	ENA1
185	snR47
186	NRG1	CR
187	TPI1	CR
188	PST1	CR
189	UBC5	TFIID
190	FMP16
191	TPS2	CR
192	SED1	CR
193	tR(ACG)D
194	YDR098C-B
195	YCF1	CR
196	KGD2	TFIID
197	CTH1	TFIID
198	CPR1	CR
199	tQ(UUG)D3
200	HSP42	CR
201	SDH4	TFIID
202	RAV2	TFIID
203	COQ4	TFIID
204	YDR210C-D
205	tI(UAU)D
206	AHA1	CR
207	YDR215C
208	YDR222W	CR
209	CRF1
210	HTB1	CR
211	HTA1	CR
212	YDR246W-A
213	VHS1	CR
214	CTA1
215	HSP78	TFIID
216	YDR261C-D
217	YDR262W	TFIID
218	CCC2	CR
219	PMP3	CR
220	MTH1	TFIID
221	YDR278C
222	RTT103	TFIID
223	SSD1	TFIID
224	DPL1	TFIID
225	tV(CAC)D
226	PIB1	TFIID
227	RAD34	TFIID
228	tF(GAA)D
229	TIM11	TFIID
230	PEX3	TFIID
231	HXT7
232	HXT3	CR
233	YPS7	TFIID
234	EMT1
235	ATP22	TFIID
236	GGA1	TFIID
237	YDR365W-B
238	YDR366C
239	FRQ1	TFIID
240	YRA1	CR
241	CIN10
242	YDR391C	TFIID
243	SPT3
244	RPT3	TFIID
245	NCB2	CR
246	PDR15	CR
247	RPN9	TFIID
248	TSA2	CR
249	TOM1	TFIID
250	MFA1
251	snR13
252	YDR476C	TFIID
253	PEX29	TFIID
254	PHO8	TFIID
255	VPS60	TFIID
256	SAM2	CR
257	GRX2	CR
258	SPS2
259	YDR524W-C
260	YDR524C-B	CR
261	QCR7	TFIID
262	HSP31	CR
263	STL1
264	PAD1	TFIID
265	RMD6	TFIID
266	DSF1
267	SIT1	CR
268	CAN1	TFIID
269	PRB1	CR
270	snR80
271	snR67
272	snR53
273	GLY1	CR
274	CYC7
275	UTR5
276	HYP2	CR
277	MTC7	CR
278	IMT4
279	RIP1	TFIID
280	RPR1
281	PMP2	CR
282	tQ(UUG)E2
283	UBC8	TFIID
284	GLC3	CR
285	GCN4	CR
286	YEL008W
287	snR14
288	tH(GUG)E1
289	MIG3	CR
290	EDC2	CR
291	PHM8
292	KRE29	TFIID
293	HVG1
294	YER039C-A	TFIID
295	MXR1	CR
296	ERG28	CR
297	tQ(UUG)E1
298	PIC2	CR
299	YER053C-A
300	GIP2
301	FCY2	CR
302	GPP2	CR
303	VHR2	CR
304	ICL1	TFIID
305	SUP19
306	RGI1	CR
307	VTC1	CR
308	tA(UGC)E
309	SRG1
310	SER3	CR
311	MET6	CR
312	SSA4	TFIID
313	SLX8	TFIID
314	AVT6	TFIID
315	YER121W
316	DSE1	CR
317	COM2	CR
318	snR52
319	tH(GUG)E2
320	YER135C
321	SCR1
322	MAG1	TFIID
323	DDI1	TFIID
324	FTR1	CR
325	SPI1	CR
326	YER158C
327	BUR6	CR
328	tR(ACG)E
329	TMT1	TFIID
330	YER175W-A	TFIID
331	BMH1	CR
332	YER181C
333	FMP10	TFIID
334	YER190C-B
335	AGP3
336	AQY3
337	DAK2
338	OTU1	TFIID
339	YFL041W-A
340	FET5	TFIID
341	AGX1
342	STE2
343	GAT1	CR
344	PAU5
345	SUF9
346	MDJ1	TFIID
347	HSP12
348	tN(GUU)F
349	tF(GAA)F
350	UBP6	TFIID
351	SUP11
352	IGD1
353	tS(GCU)F
354	CSS2
355	SUP6
356	MET10	TFIID
357	QCR6	CR
358	PRE4	TFIID
359	HXK1	CR
360	HFM1
361	ZIP2
362	PDE1	TFIID
363	DOC1	TFIID
364	HAP2	TFIID
365	SHE10	TFIID
366	SDT1	CR
367	MIG2	CR
368	SIP2	TFIID
369	tH(GUG)G1
370	tK(UUU)G1
371	RME2
372	IME4
373	COX13	TFIID
374	STR3	CR
375	GTS1	TFIID
376	ATG1	TFIID
377	YIP5	TFIID
378	RCK1
379	ARI1	CR
380	AMS1
381	YGL140C	TFIID
382	GPG1
383	VPS73
384	snR82
385	tH(GUG)G2
386	snR10
387	snR39B
388	HSF1	TFIID
389	PYC1	CR
390	OLE1	CR
391	PRM8
392	SUP54
393	PNC1	CR
394	YGL036W	TFIID
395	tF(GAA)G
396	SCW11	CR
397	ERG4	CR
398	MPO1	TFIID
399	LEU1	TFIID
400	BRP1
401	STF2	CR
402	MSB2	CR
403	UGA1	TFIID
404	YGR027W-B
405	GSC2	TFIID
406	tS(AGA)G
407	YGR038C-A
408	NQM1
409	FMP48	CR
410	MUP1	CR
411	snR48
412	ERG25	CR
413	YGR066C
414	ROM1	TFIID
415	PIL1	CR
416	CTT1
417	tT(UGU)G1
418	GTF1	TFIID
419	tL(GAG)G
420	tK(UUU)G2
421	tC(GCA)G
422	YGR109W-A
423	CLD1
424	tN(GUU)G
425	YGR126W	TFIID
426	YGR127W	TFIID
427	PEX4
428	PRE9	TFIID
429	LSB1	CR
430	TPO2
431	VPS62	TFIID
432	BTN2	CR
433	SKN1	TFIID
434	SUF4
435	ECL1	CR
436	GPC1
437	RTS3	CR
438	YGR164W
439	YGR168C	TFIID
440	YGR174W-A
441	RNR4	CR
442	tL(CAA)G3
443	QCR9	TFIID
444	tW(CCA)G2
445	TDH3	CR
446	YGR201C
447	TRX2	CR
448	ZPR1	TFIID
449	RTA1
450	snR7-L
451	snR7-S
452	SPG1
453	MPC3
454	SOL4
455	MGA1
456	RIE1
457	PUP2	TFIID
458	ENO1	CR
459	tT(UGU)G2
460	GND2
461	HUA1	TFIID
462	YGR273C
463	YOR1	CR
464	BGL2	TFIID
465	YGR283C	TFIID
466	MAL11
467	COS6	CR
468	ARN2	CR
469	ECM34
470	ARN1	CR
471	MUP3	CR
472	VMR1	CR
473	ECM29	TFIID
474	WSC4
475	RIM4
476	tH(GUG)H
477	AIM17	TFIID
478	DUR3
479	YHL015W-A
480	HSE1	TFIID
481	QCR10	TFIID
482	ERG11	CR
483	YHR007C-A	CR
484	SOD2	CR
485	tQ(UUG)H
486	ECM12
487	YHR022C
488	RPN1	TFIID
489	DAP2	TFIID
490	SLT2	TFIID
491	YHR033W
492	PUT2	CR
493	CPR2	TFIID
494	PCL5	CR
495	tF(GAA)H1
496	RTC3
497	HXT1	CR
498	HXT5
499	YHR097C	TFIID
500	GRE3	CR
501	TRR2	TFIID
502	YHR112C	TFIID
503	tF(GAA)H2
504	ARO9	CR
505	YHR138C	TFIID
506	SPS100
507	YHR140W
508	DSE2	CR
509	SUF8
510	snR71
511	LIN1	TFIID
512	PRP8	TFIID
513	ATG7	TFIID
514	ENO2	CR
515	tV(CAC)H
516	PTH1
517	ERG9	CR
518	MDM31	TFIID
519	AIM46	CR
520	NBL1
521	CRG1
522	YHR214C-B
523	CSS1
524	POT1
525	GUT2	CR
526	IMP2'	TFIID
527	RRD1	TFIID
528	SSL2	TFIID
529	OM45	TFIID
530	snR68
531	TAO3	TFIID
532	QDR2	CR
533	RPI1	CR
534	PRM5	CR
535	SDP1
536	HOS4	TFIID
537	COX5B	CR
538	PFK26	TFIID
539	YIL102C
540	XBP1
541	SGA1
542	FYV10	TFIID
543	AVT7	TFIID
544	AIM19
545	RPN2	TFIID
546	PCI8	TFIID
547	YIL060W
548	SUP17
549	DFG10	TFIID
550	MET30	TFIID
551	PIG2	TFIID
552	PRM2
553	YKE4	TFIID
554	VID28	TFIID
555	YIA6	TFIID
556	YIL002W-A	TFIID
557	MPH1	TFIID
558	YIR016W	TFIID
559	MET28	CR
560	DAL7	TFIID
561	DAL3
562	LYS1	TFIID
563	YIR035C	TFIID
564	GTT1	TFIID
565	YPS6
566	MBB1
567	RPS14B	CR
568	ATG36
569	TOH1
570	QCR8	TFIID
571	YJL163C
572	FMP33
573	HSP150	CR
574	FBP26	TFIID
575	SNA3	CR
576	DAS1	TFIID
577	snR128
578	snR190
579	YJL144W	CR
580	YAK1	TFIID
581	YJL133C-A	CR
582	URA2	CR
583	NCA3
584	SET4
585	snR37
586	MEF2	TFIID
587	tR(ACG)J
588	GSH1	CR
589	TOK1	TFIID
590	SIP4
591	ARG3	CR
592	IML2	CR
593	PRY1	CR
594	COA3	TFIID
595	BNA3	TFIID
596	IKS1	TFIID
597	TDH1	CR
598	UBX6	CR
599	SUP7
600	KAR2	CR
601	EMT5
602	TPH3
603	tW(CCA)J
604	EMT3
605	SUP51
606	SAG1	CR
607	LSO1
608	MHO1	TFIID
609	TDH2	CR
610	MET3	TFIID
611	TES1
612	YJR027W
613	YJR029W
614	IMT3
615	SSC1	CR
616	tS(AGA)J
617	PTK2	CR
618	ARP3	TFIID
619	YJR085C	TFIID
620	IRT1
621	YJR096W	TFIID
622	SOD1	CR
623	YJR115W
624	YJR120W	TFIID
625	ATP2	CR
626	YJR128W
627	MET5	TFIID
628	AAD10
629	HXT16
630	FRE2	CR
631	snR64
632	UBA1	TFIID
633	TRT2
634	MNN4	TFIID
635	tN(GUU)K
636	SDS22	TFIID
637	tL(UAA)K
638	ZRT3	TFIID
639	PIR3
640	APE2	TFIID
641	GPM1	CR
642	NNR2
643	MCR1	CR
644	MRP8	TFIID
645	SDH3	TFIID
646	YKL133C	TFIID
647	SSH4	TFIID
648	SBA1	TFIID
649	HAP4	CR
650	APE1	CR
651	YKL102C
652	YPF1	TFIID
653	YKL097C
654	YKL096C-B
655	CWP2	CR
656	MBR1
657	YKL091C	TFIID
658	SRX1	CR
659	MDH1	CR
660	tW(CCA)K
661	YKL071W	CR
662	YKL070W	CR
663	YKL068W-A	CR
664	tH(GUG)K
665	YNK1	TFIID
666	YKL065W-A
667	YET1	TFIID
668	FBA1	CR
669	SFK1	CR
670	MMO1
671	PHD1	CR
672	PTM1	CR
673	AIM26
674	UGP1	CR
675	GPX1
676	UFD4	TFIID
677	MET14	TFIID
678	tL(CAA)K
679	YKR011C	TFIID
680	YKR015C
681	YKR018C	TFIID
682	tR(ACG)K
683	DAL80
684	GAP1
685	UTH1	CR
686	PET10	TFIID
687	FMP46
688	GLG1	TFIID
689	KTR2	CR
690	snR42
691	CCP1	CR
692	GPT2	TFIID
693	MET1	TFIID
694	tK(UUU)K
695	YKR075C
696	MSA2	CR
697	SRL3	CR
698	PTR2	CR
699	YKR104W
700	YLL066W-B
701	MHT1	TFIID
702	MMP1	CR
703	GTT2	CR
704	YLL053C
705	AQY2
706	FRE6	TFIID
707	SDH2	CR
708	UBI4	CR
709	IRC19	TFIID
710	ISA1	CR
711	HSP104	CR
712	PAU17
713	SSA2	CR
714	POM33	TFIID
715	BPT1	TFIID
716	YEH1	CR
717	YLR001C	TFIID
718	SSK1	TFIID
719	NSE1	TFIID
720	tS(AGA)L
721	IZH3	TFIID
722	SNF7	TFIID
723	AAT2	CR
724	snR30
725	SMF3	CR
726	YLR035C-A
727	PAU23
728	PDC1	CR
729	YLR046C	TFIID
730	FRE8	TFIID
731	ERG3	CR
732	PER33	CR
733	XYL2
734	ALT1	TFIID
735	SUL2	TFIID
736	snR6
737	YLR108C	CR
738	AHP1	CR
739	CCW12	CR
740	YLR111W
741	YLR112W
742	tR(ACG)L
743	YPS3
744	TIS11	CR
745	PUT1
746	YLR149C	TFIID
747	tQ(UUG)L
748	RDN37-1
749	RDN25-1
750	RDN58-1
751	RDN18-1
752	ETS1-1
753	RDN5-1
754	RDN37-2
755	RDN25-2
756	RDN58-2
757	RDN18-2
758	ETS1-2
759	RDN5-2
760	YLR154C-H
761	ASP3-1
762	YLR156W
763	RDN5-3
764	YLR156C-A
765	ASP3-2
766	YLR157C-B
767	RDN5-4
768	ASP3-3
769	RDN5-5
770	YLR159C-A
771	ASP3-4
772	RDN5-6
773	YLR162W
774	RRT15
775	SHH4	TFIID
776	UPS2	CR
777	YLR173W	TFIID
778	IDP2
779	YLR177W	CR
780	TFS1
781	YLR179C	CR
782	NCW2
783	HMX1	TFIID
784	FRE1	CR
785	CPR6	TFIID
786	MSC3	TFIID
787	YLR225C	CR
788	tL(UAG)L1
789	YLR227W-B
790	tI(UAU)L
791	ERF2	TFIID
792	tL(CAA)L
793	IRC20	TFIID
794	SYM1	TFIID
795	YLR255C
796	HAP1	CR
797	YLR256W-A
798	YLR257W	TFIID
799	GSY2	CR
800	HSP60	TFIID
801	DCS1	TFIID
802	YLR285C-A	CR
803	CTS1	CR
804	YLR297W	CR
805	ECM38	CR
806	ACO1	CR
807	ATG39
808	PEX30	TFIID
809	TMA10	CR
810	snR61
811	snR55
812	snR57
813	YLR342W-A	CR
814	GAS2
815	YLR345W	TFIID
816	CIS1
817	ATG33	TFIID
818	ARC18	TFIID
819	STP3	TFIID
820	FBP1
821	tK(UUU)L
822	REH1	TFIID
823	snR34
824	CCW14	CR
825	BDF1	CR
826	YLR410W-B
827	PUN1	CR
828	tL(UAA)L
829	DCK1
830	tN(GUU)L
831	CAR2
832	FMP27	TFIID
833	YML131W	CR
834	MSC1	CR
835	YML122C
836	NDI1	TFIID
837	NGL3
838	NAB6	TFIID
839	CUE4
840	YML100W-A
841	TSL1	CR
842	YML083C
843	DAK1	TFIID
844	SML1	CR
845	CYB2
846	YML054C-A
847	SUP5
848	GAL80	TFIID
849	GSF2	CR
850	SUF7
851	YML039W
852	TSA1	CR
853	UBX2	TFIID
854	YML007C-A
855	YAP1	CR
856	tS(AGA)M
857	GLO1	TFIID
858	YML003W	TFIID
859	MIX17	CR
860	ADI1	TFIID
861	HXT2	CR
862	snR78
863	snR77
864	snR76
865	snR75
866	snR74
867	snR73
868	snR72
869	ERG5	CR
870	tF(GAA)M
871	tH(GUG)M
872	YMR051C
873	STB2	TFIID
874	FET3	CR
875	ISF1
876	YMR084W	CR
877	YMR090W	CR
878	SNZ1	TFIID
879	YMR103C
880	YPK2	TFIID
881	PGM2	CR
882	SPG4
883	HFD1	TFIID
884	YMR114C	TFIID
885	tL(CAA)M
886	ADE17	TFIID
887	YMR122C
888	YMR122W-A	CR
889	SIP5	TFIID
890	YMR141C
891	NDE1	CR
892	YMR155W	TFIID
893	EMT4
894	ALD3
895	ALD2
896	DDR48	CR
897	PAI3
898	SIP18
899	YMR175W-A
900	CTL1	CR
901	YMR181C	CR
902	YMR182W-A
903	HSC82	CR
904	GCV2	TFIID
905	snR11
906	CMC4	CR
907	ICY1	CR
908	YMR196W	TFIID
909	VTI1	TFIID
910	ROT1	TFIID
911	ERG2	TFIID
912	PFK2	CR
913	YMR226C	CR
914	YMR242W-A
915	snR86
916	YMR247W-A
917	GAD1	CR
918	HOR7	CR
919	COX7	TFIID
920	ROY1	TFIID
921	URA10
922	CAT8
923	SUP8
924	TDA1	CR
925	ADH2
926	FKS3
927	GLC8	TFIID
928	YMR315W	TFIID
929	ERR3
930	BXI1	TFIID
931	RIM21	TFIID
932	snR40
933	YNL284C-B
934	tN(GUU)N1
935	HCH1	TFIID
936	YNL277W-A
937	MET2	CR
938	GOR1
939	NRD1	CR
940	SLA2	TFIID
941	ZWF1	CR
942	YTP1
943	YNL234W	TFIID
944	PDR16	CR
945	snR19
946	YNL208W	CR
947	NNR1
948	YNL195C
949	YNL194C
950	YNL190W	CR
951	YGP1
952	ASI2	TFIID
953	IGO1	TFIID
954	NSG2	TFIID
955	CUZ1	TFIID
956	MFA2
957	YNL143C
958	MEP2
959	YNL134C	CR
960	YNL115C	TFIID
961	AVT4	TFIID
962	tL(CAA)N
963	SAL1	TFIID
964	APJ1	TFIID
965	AQR1	CR
966	YDJ1	TFIID
967	POR1	CR
968	YNL046W	CR
969	tP(UGG)N1
970	YNL042W-B
971	IDH1	CR
972	NCE103	CR
973	tP(UGG)N2
974	SSN8	TFIID
975	NME1
976	snR66
977	YNL019C
978	YNL018C
979	PBI2
980	HEF3
981	IDP3
982	ASI3	CR
983	SIS1	CR
984	LST8	TFIID
985	CIT1	CR
986	SUF10
987	tN(GUU)N2
988	ATO2
989	ATG3	TFIID
990	YNR014W
991	ARE2	CR
992	EGO4
993	LYS9	TFIID
994	tL(UAA)N
995	BIO5
996	YNR065C	TFIID
997	YNR066C	TFIID
998	DSE4	CR
999	YNR068C	TFIID
1000	BSC5	TFIID
1001	ENB1	CR
1002	HPF1
1003	YOL153C
1004	FRE7
1005	GRE2	CR
1006	PEX11	TFIID
1007	RIB4	CR
1008	PFK27	CR
1009	VPS68	TFIID
1010	MDH2	CR
1011	SMF1	CR
1012	MCH4	CR
1013	YOL118C
1014	SHR5
1015	ZEO1	CR
1016	WSC3	CR
1017	NDJ1	CR
1018	YOL103W-B
1019	MHF1
1020	ADH1	CR
1021	YOL085C
1022	PHM7
1023	IRA2	TFIID
1024	DSC2	TFIID
1025	SDH5	TFIID
1026	ARG1	CR
1027	tN(GUU)O1
1028	DDR2
1029	snR81
1030	RRT8	TFIID
1031	LDS2
1032	PRE6	TFIID
1033	YOL036W	TFIID
1034	OPI10	TFIID
1035	GAS5	CR
1036	tS(GCU)O
1037	SUP3
1038	YOL013W-A
1039	tP(UGG)O1
1040	PLB3	CR
1041	SGT2	TFIID
1042	tR(ACG)O
1043	ROD1	CR
1044	HSP10	TFIID
1045	YOR020W-A	TFIID
1046	STI1	CR
1047	CRS5
1048	YOR034C-A	CR
1049	SHE4	TFIID
1050	PEP12	TFIID
1051	snR9
1052	snR62
1053	RSB1
1054	TMC1	CR
1055	tK(UUU)O
1056	LPL1	TFIID
1057	YOR062C	CR
1058	CYT1	CR
1059	tN(GUU)O2
1060	VPS21	TFIID
1061	RGS2	CR
1062	RPT5	TFIID
1063	GCY1	TFIID
1064	BAG7
1065	IDH2	CR
1066	SUF5
1067	RPB2	TFIID
1068	ATG40
1069	PDR5	CR
1070	PNS1	CR
1071	DCS2
1072	GAC1
1073	FYV12
1074	GSP2	TFIID
1075	YOR186W
1076	IMT1
1077	HIS3
1078	DED1	CR
1079	PTP2	TFIID
1080	AIM41	TFIID
1081	STE13	TFIID
1082	RCN2	TFIID
1083	snR35
1084	DSC3	TFIID
1085	ISU2	CR
1086	HER1	CR
1087	WTM1	CR
1088	snR17a
1089	RPN8	TFIID
1090	GPN2	TFIID
1091	YOR268C
1092	snR8
1093	TPO4	CR
1094	snR5
1095	RDL1	TFIID
1096	YOR289W	TFIID
1097	YOR292C	TFIID
1098	MUM3
1099	MBF1	CR
1100	YOR302W	CR
1101	CPA1	CR
1102	EMT2
1103	TYE7	CR
1104	tP(UGG)O3
1105	PUT4
1106	PRE10	TFIID
1107	ALD4	CR
1108	ATF1	TFIID
1109	RDR1	TFIID
1110	FRE3	TFIID
1111	FIT2	CR
1112	FIT3	CR
1113	FRE5	CR
1114	FDH1
1115	ERR1
1116	YOR394C-A
1117	HSP32
1118	YPL278C
1119	YPL277C
1120	SAM3	CR
1121	ATP15	TFIID
1122	DIP5	CR
1123	FUM1	TFIID
1124	CUB1
1125	YPL257W-B
1126	ATG41
1127	YPL247C	TFIID
1128	HSP82	CR
1129	ENV7	TFIID
1130	USV1
1131	GRE1
1132	THI6	TFIID
1133	LEA1	TFIID
1134	PGC1	TFIID
1135	RPL7B	CR
1136	COA2	TFIID
1137	UIP4
1138	CUP9	CR
1139	OYE3	CR
1140	DAP1	TFIID
1141	ATG29	TFIID
1142	SET6
1143	PET20	TFIID
1144	PRM4	CR
1145	PEP4	CR
1146	RRD2	TFIID
1147	PXA1
1148	snR17b
1149	ISU1	CR
1150	RNY1	TFIID
1151	YPL119C-A	TFIID
1152	DBP1	TFIID
1153	IMT2
1154	CAR1	CR
1155	YPL109C	TFIID
1156	RLM1	TFIID
1157	YPL088W
1158	MOT1	CR
1159	GCR1	CR
1160	ALD6	CR
1161	LEE1
1162	SKS1	CR
1163	CTF19	TFIID
1164	IRC15
1165	CIP1
1166	LSP1	CR
1167	SNF8	TFIID
1168	tF(GAA)P1
1169	ATH1	TFIID
1170	tF(GAA)P2
1171	CSR2
1172	GLN1	CR
1173	SPO24	CR
1174	PUF2	TFIID
1175	ROX1	CR
1176	SUP16
1177	OPY2	TFIID
1178	YPR078C
1179	snR51
1180	snR70
1181	snR41
1182	ASR1	TFIID
1183	YPR098C	TFIID
1184	SNT309	TFIID
1185	YPR108W-A
1186	tT(UGU)P
1187	PIS1	CR
1188	YPR114W	TFIID
1189	tK(UUU)P
1190	tC(GCA)P2
1191	YPR127W	TFIID
1192	NAT3	TFIID
1193	tN(GUU)P
1194	MEP3	CR
1195	snR45
1196	NCE102	CR
1197	SUE1
1198	PIN3	TFIID
1199	TPO3	CR
1200	CUR1	TFIID
1201	YPR158W-B
1202	YPR158C-D
1203	GPH1
1204	GDB1
1205	QCR2	TFIID
1206	AQY1
1207	HPA2
1208	15S_RRNA
1209	COX1
1210	AI5_BETA
1211	ATP6
1212	BI2
1213	COB
1214	OLI1
1215	VAR1
1216	21S_RRNA
1217	SCEI
1218	COX2
1219	COX3
1220	RPM1

## Sheet: Fig.4A_down
	gene	TFIID or CR
1	SEO1
2	YAL063C-A
3	ECM1	TFIID
4	SPC72	TFIID
5	YAL037W
6	MTW1	TFIID
7	POP5	TFIID
8	MAK16	TFIID
9	LTE1	TFIID
10	PMT2	TFIID
11	CCR4	TFIID
12	FUN30	TFIID
13	LDS1
14	ERP2	TFIID
15	ERP1	TFIID
16	SEN34	TFIID
17	KIN3	TFIID
18	PRM9
19	YAR068W
20	MIX23	TFIID
21	YBL100W-B
22	BNA4
23	BRN1	TFIID
24	RPL32	TFIID
25	BOI1	TFIID
26	ALG3	TFIID
27	YBL081W	TFIID
28	ILS1	TFIID
29	RPS8A	TFIID
30	PRS4	TFIID
31	KIP1	TFIID
32	TOD6	TFIID
33	SAS3	TFIID
34	URA7	TFIID
35	POL12	TFIID
36	HEK2	TFIID
37	SHE1	TFIID
38	YBL028C	TFIID
39	RPL19B	TFIID
40	NCL1	TFIID
41	MCM2	TFIID
42	POP8	TFIID
43	FMT1	TFIID
44	ALK2	TFIID
45	DSF2	CR
46	IPP1	TFIID
47	MNN2	TFIID
48	YPK3	TFIID
49	TLC1
50	CHS2	TFIID
51	FIG1
52	FMP23	TFIID
53	RPS11B	CR
54	PRP6	TFIID
55	ORC2	TFIID
56	ALG14	TFIID
57	RPG1	TFIID
58	MIS1	TFIID
59	AAC3	TFIID
60	RFC5	TFIID
61	PHO3	CR
62	PHO5	TFIID
63	PBY1	TFIID
64	YMC2	TFIID
65	CYC8	TFIID
66	MUD1	TFIID
67	GRS1	TFIID
68	PTC4	TFIID
69	SHE3	TFIID
70	YBR137W	TFIID
71	YBR138C	TFIID
72	MAK5	TFIID
73	YSW1
74	RPB5	TFIID
75	CNS1	TFIID
76	IFA38	TFIID
77	TOS1	CR
78	ARL1	TFIID
79	ECM31	TFIID
80	DTR1
81	RPS6B	TFIID
82	YBR184W
83	PCH2
84	GDT1	TFIID
85	RPS9B	TFIID
86	RPL21A	TFIID
87	YBR200W-A
88	DER1	TFIID
89	MCM7	TFIID
90	ERV15	TFIID
91	MET8	TFIID
92	YBR219C
93	YBR220C	TFIID
94	PBP2	TFIID
95	DAD3	TFIID
96	YBR238C	TFIID
97	THI2
98	ISW1	TFIID
99	ENP1	TFIID
100	HIS7	TFIID
101	ARO4	CR
102	SPO23
103	DUT1	TFIID
104	TSC10	TFIID
105	REI1	TFIID
106	MRPL37	TFIID
107	EFM2	TFIID
108	RIF1	TFIID
109	CHA1	CR
110	VAC17	TFIID
111	MRC1	TFIID
112	KRR1	TFIID
113	RDT1
114	POF1
115	SRO9	TFIID
116	GFD2
117	FRM2	CR
118	KCC4	TFIID
119	BUD3	TFIID
120	POL4	TFIID
121	YCR016W	TFIID
122	RIM1	TFIID
123	ELO2	TFIID
124	IMG1
125	RSC6	TFIID
126	PWP2	TFIID
127	RAD18	TFIID
128	ERS1	TFIID
129	YCR085W
130	YCR090C	TFIID
131	ADH7
132	HXT15
133	THI13
134	YDL241W	TFIID
135	LRG1	TFIID
136	SSB1	TFIID
137	HO	CR
138	GCS1	TFIID
139	DTD1	TFIID
140	YDL211C	TFIID
141	TRM8	TFIID
142	MGT1	TFIID
143	GGC1	CR
144	RPL35A	TFIID
145	RBS1	TFIID
146	PCL9	CR
147	NRP1	TFIID
148	FAP7	TFIID
149	CDC9	TFIID
150	MHF2	TFIID
151	CMR1	TFIID
152	CLB3	TFIID
153	RPC53	TFIID
154	RDI1	TFIID
155	LYS21	TFIID
156	RPP1B	TFIID
157	PCL2	CR
158	YDL121C	TFIID
159	HEM25
160	YDL114W
161	QRI1	TFIID
162	DUN1	TFIID
163	SNU23	TFIID
164	PMT5	TFIID
165	RAM1	TFIID
166	YDL085C-A	TFIID
167	RPS16B	TFIID
168	RPL13A	TFIID
169	VAM6	TFIID
170	RPL31A	TFIID
171	TSR1	TFIID
172	LHP1	TFIID
173	KNH1
174	SIR2	TFIID
175	NAT1	TFIID
176	PUS9	TFIID
177	NOP1	TFIID
178	APC11	TFIID
179	MCD1	CR
180	NHP10	TFIID
181	RMD1	TFIID
182	GAL3
183	RPL4B	TFIID
184	HED1
185	FAL1	TFIID
186	SES1	TFIID
187	RPS11A	TFIID
188	ENA2
189	HEM13	TFIID
190	RPC11	TFIID
191	VMS1	TFIID
192	DBF4	TFIID
193	MAK21	TFIID
194	AIM7	TFIID
195	RPS13	TFIID
196	RTR2	TFIID
197	PPH3	TFIID
198	RRP8	TFIID
199	SSS1	TFIID
200	RRP1	TFIID
201	SLU7	TFIID
202	RLI1	TFIID
203	DNF2	TFIID
204	MSH6	TFIID
205	GRX3	TFIID
206	ARX1	TFIID
207	FOB1	TFIID
208	ALT2	TFIID
209	VBA4	TFIID
210	RGP1	TFIID
211	MKC7	TFIID
212	SWI5	TFIID
213	EKI1	TFIID
214	ENT5	TFIID
215	ACL4
216	TRM82	TFIID
217	SEC7	TFIID
218	NGG1	TFIID
219	SCC2	TFIID
220	ATC1	TFIID
221	HST4	TFIID
222	UME6	TFIID
223	YDR210W-B
224	UPC2	TFIID
225	SPR28
226	MRPL7	TFIID
227	BTT1	TFIID
228	EXG2	TFIID
229	YDR261W-B
230	MSW1	TFIID
231	DON1
232	RNH202	TFIID
233	PHM6
234	SRP101	TFIID
235	HDA2	TFIID
236	SRB7	TFIID
237	SUM1	TFIID
238	TFB1	TFIID
239	SWA2	TFIID
240	ASP1	TFIID
241	UTP4	TFIID
242	YDR341C	TFIID
243	PAL1	TFIID
244	YPQ2	TFIID
245	EAF1	TFIID
246	KEI1	TFIID
247	UBA2	TFIID
248	UTP5	TFIID
249	URH1	TFIID
250	RPL12B	TFIID
251	BNA7	TFIID
252	DOT1	TFIID
253	APT2	TFIID
254	YDR444W	TFIID
255	RPS17B	TFIID
256	RPS18A	TFIID
257	GUK1	TFIID
258	RPL27B	TFIID
259	SNM1	TFIID
260	PUF6	TFIID
261	GIN4	TFIID
262	EUG1	TFIID
263	FPR2	TFIID
264	CAB1	TFIID
265	IRC4
266	SDD1
267	RPL12A	TFIID
268	TCA17	TFIID
269	FRD1	TFIID
270	IES6	TFIID
271	GDA1	TFIID
272	UTR2	CR
273	MCM3	TFIID
274	BUD16	TFIID
275	TIM9	TFIID
276	MMS21	TFIID
277	GIM4	TFIID
278	PMI40	TFIID
279	PAC2	TFIID
280	TMA20	TFIID
281	TIR1
282	HEM14	TFIID
283	BUD25
284	BIM1	TFIID
285	GAL83	TFIID
286	SMB1	TFIID
287	FIR1	TFIID
288	YER034W	TFIID
289	MEI4
290	SPO73	TFIID
291	HIS1	CR
292	RPL34A	TFIID
293	RPS24A	TFIID
294	MRX1
295	ICP55	TFIID
296	YER085C
297	AIM10	TFIID
298	RPS8B	TFIID
299	MAM1
300	GLE2	TFIID
301	SWI4	TFIID
302	TMN3	TFIID
303	RPL23B	TFIID
304	SHO1	TFIID
305	NSA2	TFIID
306	RPS26B	TFIID
307	YER137C
308	PEA2	TFIID
309	YER156C	TFIID
310	PAB1	TFIID
311	ADK2	TFIID
312	YER187W
313	YER188W
314	YER189W
315	SNO3
316	SNZ3
317	THI5
318	FMP32	TFIID
319	SEC53	TFIID
320	YFL040W
321	TUB2	TFIID
322	MOB2	TFIID
323	CAF16	TFIID
324	SMX2	TFIID
325	GNA1	TFIID
326	YFL012W
327	HXT10
328	MSH4
329	SPB4	TFIID
330	DEG1	TFIID
331	SAD1	TFIID
332	MIC19	TFIID
333	DCV1
334	YFR012W-A
335	IOC3	TFIID
336	PES4
337	HIS2	TFIID
338	ECO1	TFIID
339	CDC14	TFIID
340	SMC2	TFIID
341	RPL2A	TFIID
342	RPL29	TFIID
343	YFR035C
344	CDC26
345	IRC5	TFIID
346	CNN1	TFIID
347	BNA6	TFIID
348	YFR054C
349	COS12
350	YGL262W
351	VEL1
352	ZRT1	CR
353	TAD1	TFIID
354	KAP114	TFIID
355	YGL235W
356	TAN1	TFIID
357	YPT32	TFIID
358	YGL204C
359	YGL194C-A	TFIID
360	YGL185C	TFIID
361	ROK1	TFIID
362	SPO74
363	YRB30	TFIID
364	ARO2	TFIID
365	RPL9A	TFIID
366	MRF1	TFIID
367	SCS3
368	PRP43	TFIID
369	CDC20	CR
370	SLD3	TFIID
371	LSG1	TFIID
372	NUP145	TFIID
373	YGL081W
374	DBP3	TFIID
375	RPL7A	TFIID
376	ALG2	TFIID
377	DUO1	TFIID
378	TYW3	TFIID
379	YGL041C-B
380	YGL039W	TFIID
381	HOP2
382	RPL24A	TFIID
383	CWH41	TFIID
384	ALK1	TFIID
385	ATE1	TFIID
386	EFM5	TFIID
387	PEX31	TFIID
388	YGR017W	TFIID
389	YGR018C
390	VMA7	TFIID
391	YGR021W	TFIID
392	IMO32	TFIID
393	RPL26B	TFIID
394	YGR035W-A
395	CAX4	TFIID
396	YGR039W
397	KSS1	CR
398	TFC4	TFIID
399	SPR3
400	PAC10	TFIID
401	SLX9	TFIID
402	RPL11B	TFIID
403	UTP22	TFIID
404	PRP31	TFIID
405	VAS1	TFIID
406	CLB1	CR
407	CLB6	CR
408	RPS23A	TFIID
409	PPT1	TFIID
410	UTP8	TFIID
411	ENP2	TFIID
412	RPL24B	TFIID
413	RSR1	TFIID
414	TIF4631	TFIID
415	PUS6
416	MSM1	TFIID
417	ATF2	CR
418	HGH1	TFIID
419	BUB1	TFIID
420	ELP2	TFIID
421	PCT1	TFIID
422	RPS0A	TFIID
423	AMA1
424	SMI1	TFIID
425	BNS1	TFIID
426	SDA1	TFIID
427	NOP19	TFIID
428	TNA1	TFIID
429	APL6	TFIID
430	SAY1	TFIID
431	EFG1	TFIID
432	PXR1	TFIID
433	BIO2	TFIID
434	OTU2	TFIID
435	YHL005C
436	MRP4	TFIID
437	TCD1	TFIID
438	RPL27A	TFIID
439	ARD1	TFIID
440	SPO13
441	MIP6
442	YHR020W	TFIID
443	MYO1	TFIID
444	YHI9	TFIID
445	RRM3	TFIID
446	ERC1	TFIID
447	BRL1	TFIID
448	DOG2	TFIID
449	DOG1
450	YHR045W	TFIID
451	AAP1	TFIID
452	SMF2	TFIID
453	CIC1	TFIID
454	YHR054C	CR
455	FYV4	TFIID
456	GIC1	TFIID
457	RPP1	TFIID
458	PAN5	TFIID
459	SAE3
460	IPI1	TFIID
461	GAR1	TFIID
462	CDC12	TFIID
463	GGA2	TFIID
464	TOM71	TFIID
465	LSM12	TFIID
466	EPT1	TFIID
467	YHR125W
468	YHR127W	TFIID
469	NSG1	TFIID
470	RPL42B	TFIID
471	DCD1	TFIID
472	SKG6	TFIID
473	SPO12	TFIID
474	SPO16
475	RTT107	TFIID
476	KEL1	TFIID
477	DBP8	TFIID
478	NMD3	TFIID
479	SPC97	TFIID
480	YHR173C
481	FMO1
482	YHR182W	TFIID
483	SSP1
484	EGD2	TFIID
485	RPS4B	TFIID
486	SET5	TFIID
487	YHR214W
488	YHR214C-D
489	YHR214C-E
490	PHO12
491	IMD2	CR
492	YHR218W
493	YIL175W
494	SUC2	TFIID
495	BNR1	TFIID
496	AIM20	TFIID
497	MCM10	TFIID
498	RPL40A	TFIID
499	AXL2	TFIID
500	REV7	TFIID
501	RPL16A	TFIID
502	CSM2
503	FKH1	TFIID
504	POG1	TFIID
505	POR2	TFIID
506	HPM1	TFIID
507	BMT5	TFIID
508	CAB2	TFIID
509	RPS24B	TFIID
510	SEC6	TFIID
511	SNP1	TFIID
512	IRR1	TFIID
513	HIS6	TFIID
514	FAF1	TFIID
515	RPL2B	TFIID
516	SNL1	TFIID
517	EST3	TFIID
518	FAA3	CR
519	IST3	TFIID
520	GAT4
521	FLO11
522	YVH1	TFIID
523	DAL1
524	DCG1
525	HXT9
526	YJL218W
527	NUC1	TFIID
528	PHO90	TFIID
529	YJL193W	TFIID
530	RPS22A	TFIID
531	RPL39	TFIID
532	RPL17B	TFIID
533	SFH5	TFIID
534	RPS21B	TFIID
535	LCB3	TFIID
536	GCD14	TFIID
537	ALB1	TFIID
538	ASF1	TFIID
539	UTP10	TFIID
540	PHS1	TFIID
541	BCK1	TFIID
542	GWT1	TFIID
543	TRL1	TFIID
544	ARP4	TFIID
545	SCP160	TFIID
546	SMC3	TFIID
547	JEM1	TFIID
548	LAS21	TFIID
549	IRC8	TFIID
550	MTR4	TFIID
551	GYP6	TFIID
552	LOH1
553	IRC18
554	TAD2
555	HCA4	TFIID
556	RPC17	TFIID
557	NOP9	TFIID
558	ILV3	CR
559	LSM8	TFIID
560	MDE1	TFIID
561	BNA1	TFIID
562	GEA1	TFIID
563	URB2	TFIID
564	POL32	TFIID
565	ANB1
566	BFA1	TFIID
567	KCH1	TFIID
568	HIT1	TFIID
569	CDC8	TFIID
570	HAM1	TFIID
571	LIA1	TFIID
572	CDC11	TFIID
573	BNA2
574	YJR079W
575	BUD4	TFIID
576	IME1	TFIID
577	RPL43B	TFIID
578	JJJ3	TFIID
579	YUH1	TFIID
580	RSM26	TFIID
581	PXP2
582	NNF1	TFIID
583	TDA4
584	ILM1	TFIID
585	RPS5	TFIID
586	YJR124C	TFIID
587	SGM1	TFIID
588	PMT4	TFIID
589	RPS4A	TFIID
590	SOR1
591	MCH2
592	YRA2	TFIID
593	RPL17A	TFIID
594	STE3	CR
595	EBP2	TFIID
596	TPK3	TFIID
597	MCD4	TFIID
598	DBR1	TFIID
599	2022-10-01
600	SHE2	TFIID
601	PMU1	TFIID
602	PGM1	TFIID
603	SRP21	TFIID
604	APN1	TFIID
605	RAD27	TFIID
606	SLD2	TFIID
607	HOT13	CR
608	TEF4	CR
609	DHR2	TFIID
610	LHS1	TFIID
611	YKL069W	TFIID
612	NUP100	TFIID
613	OAR1	TFIID
614	SPC42	TFIID
615	IXR1	TFIID
616	TCD2	TFIID
617	MAK11	TFIID
618	HCS1	TFIID
619	CCE1	TFIID
620	MRT4	TFIID
621	RPL14A	TFIID
622	OSH6	TFIID
623	TOF2	TFIID
624	GCN3	TFIID
625	BCH2	TFIID
626	YKR041W
627	AIM29	TFIID
628	YKR078W	TFIID
629	DAD2	TFIID
630	SRP40	TFIID
631	RPL40B	TFIID
632	PCC1	TFIID
633	BAS1	TFIID
634	RPL8B	TFIID
635	ATG10
636	GPI13	TFIID
637	COX19	TFIID
638	DRS1	TFIID
639	ORC3	TFIID
640	RTT109	TFIID
641	NOC3	TFIID
642	CMS1	TFIID
643	PAM18	TFIID
644	RLP24	TFIID
645	LOT6	TFIID
646	SDO1	TFIID
647	RPL15A	TFIID
648	RAD5	TFIID
649	RIC1	TFIID
650	AFB1	CR
651	TRX1	TFIID
652	RPS0B	TFIID
653	YLR049C	CR
654	OSW2
655	MNL2	TFIID
656	RPL22A	TFIID
657	BMT6	TFIID
658	FYV7	TFIID
659	RFU1	TFIID
660	FMP25	TFIID
661	RAX2	CR
662	MIM2
663	ERG27	TFIID
664	CDC45	TFIID
665	SEN2	TFIID
666	CFT2	TFIID
667	YLR126C	TFIID
668	DIP2	TFIID
669	ACE2	TFIID
670	SLS1	TFIID
671	DPH6	TFIID
672	STM1	TFIID
673	ACS2	CR
674	RNH203	TFIID
675	ITS2-1
676	ITS2-2
677	RPS31	TFIID
678	CBF5	TFIID
679	TOS4	TFIID
680	MDL1	TFIID
681	MMR1	TFIID
682	NMT1	TFIID
683	PWP1	TFIID
684	NOP56	TFIID
685	CLB4	TFIID
686	ATG38	TFIID
687	TUB4	TFIID
688	COA4	TFIID
689	UTP13	TFIID
690	ECM22	TFIID
691	BNA5	TFIID
692	FAR10	TFIID
693	LIP2	TFIID
694	RED1	TFIID
695	YCS4	TFIID
696	MCM5	TFIID
697	DBP9	TFIID
698	YLR278C	TFIID
699	NNT1	TFIID
700	HRI1	TFIID
701	STT4	TFIID
702	CDA1
703	CDC3	TFIID
704	TAD3	TFIID
705	EST2	TFIID
706	RPL38	TFIID
707	NMA1	TFIID
708	RPS25B	TFIID
709	RPL26A	TFIID
710	BUD8	TFIID
711	TAL1	CR
712	ELO3	TFIID
713	CSR1	TFIID
714	VAC14	TFIID
715	RPS29A	TFIID
716	RPL31B	TFIID
717	UTP21	TFIID
718	INA1	CR
719	SPP382	TFIID
720	TSR2	TFIID
721	RPS1A	TFIID
722	GMC2
723	RPL6B	TFIID
724	YLR456W	TFIID
725	NBP1	TFIID
726	YLR464W
727	TUB3	TFIID
728	YML119W	TFIID
729	ZDS2	TFIID
730	MDM1	TFIID
731	VPS9	TFIID
732	UTP14	TFIID
733	TUB1	TFIID
734	DUS1	TFIID
735	FPR3	TFIID
736	COG8	TFIID
737	SMA2
738	TEM1	TFIID
739	RPS1B	TFIID
740	PIF1	TFIID
741	OGG1	TFIID
742	PRP39	TFIID
743	YML037C	TFIID
744	CGI121	TFIID
745	RPS18B	TFIID
746	RPS17A	TFIID
747	OST6	TFIID
748	PSP2	TFIID
749	CDC5	TFIID
750	YMR001C-A	CR
751	AIM34	TFIID
752	CLU1	TFIID
753	SPO20
754	PEX9
755	HOF1	TFIID
756	YMR030W-A
757	CSM3	TFIID
758	ERB1	TFIID
759	SEN15	TFIID
760	RCO1	TFIID
761	CTF18	TFIID
762	CTF13	TFIID
763	YMR102C	CR
764	YKU80	TFIID
765	ASC1	TFIID
766	PKR1	TFIID
767	STO1	TFIID
768	YMR130W	TFIID
769	RRB1	TFIID
770	JLP2	TFIID
771	RPL13B	TFIID
772	RPS16A	TFIID
773	FDO1
774	YMR147W	TFIID
775	INP2	TFIID
776	MMT1	CR
777	SPT21	TFIID
778	CLN1	CR
779	DML1	TFIID
780	EFR3	TFIID
781	SCJ1	TFIID
782	GAS3	TFIID
783	TRI1	TFIID
784	RNH1	TFIID
785	RNT1	TFIID
786	YHM2	TFIID
787	RPL20A	TFIID
788	COA6
789	TRM732	TFIID
790	PPA2	TFIID
791	RCE1	TFIID
792	FCP1	TFIID
793	HAS1	TFIID
794	ATM1	TFIID
795	NIP1	TFIID
796	YMR321C
797	SNO4
798	SNZ2
799	THI12
800	FIG4	TFIID
801	HXT14
802	STB1	TFIID
803	YPT11	TFIID
804	RPS19B	TFIID
805	CLA4	TFIID
806	PUS4	TFIID
807	RFC3	TFIID
808	WSC2	TFIID
809	CAF120	TFIID
810	ATX1	TFIID
811	FOL1	TFIID
812	BNI4	TFIID
813	JJJ1	TFIID
814	CNM67	TFIID
815	MGS1	TFIID
816	SSB2	TFIID
817	SPS18
818	PSY2	TFIID
819	YNL193W	TFIID
820	KAR1	TFIID
821	UBP10	TFIID
822	IPI3	TFIID
823	PBR1
824	RPS3	TFIID
825	NOP13	TFIID
826	FMP41	TFIID
827	GIM3	TFIID
828	RPC31	TFIID
829	ALF1	TFIID
830	DGR1
831	NRK1	TFIID
832	TEP1
833	SPC98	TFIID
834	POL1	TFIID
835	RPS7B	TFIID
836	TOP2	TFIID
837	TCB2	CR
838	PMS1	TFIID
839	TPM1	TFIID
840	RPL16B	TFIID
841	FKH2	TFIID
842	GCD10	TFIID
843	YIP3	TFIID
844	YNL040W	TFIID
845	GPI15	TFIID
846	YNL035C	TFIID
847	PUB1	TFIID
848	YNL010W	TFIID
849	RPC34	TFIID
850	NRM1	CR
851	SMM1	TFIID
852	ACC1	CR
853	YNR021W	TFIID
854	SEC12	TFIID
855	BUD17	TFIID
856	YNR048W	TFIID
857	ESF2	TFIID
858	YNR063W	TFIID
859	YNR064C
860	COS10	TFIID
861	PAU6
862	AAD15
863	YOL164W-A
864	YOL160W
865	YOL155W-A
866	DCP1	TFIID
867	PSF3	TFIID
868	NOP8	TFIID
869	GAS4
870	RPL25	TFIID
871	TRM13	TFIID
872	TRM11	TFIID
873	RPS19A	TFIID
874	RPL18A	TFIID
875	TPT1	TFIID
876	IZH4
877	WRS1	TFIID
878	RFC4	TFIID
879	TRM10	TFIID
880	MSH2	TFIID
881	MPD2	TFIID
882	REX4	TFIID
883	NBA1	TFIID
884	NUF2	TFIID
885	YOL057W	TFIID
886	GPM3	TFIID
887	PSH1	TFIID
888	GSH2	TFIID
889	RPS15	TFIID
890	RPP2A	TFIID
891	MSE1	TFIID
892	LAG2	TFIID
893	YOL019W	CR
894	ESC8	TFIID
895	CSI2	CR
896	TOP1	TFIID
897	UTP23	TFIID
898	AUS1	TFIID
899	YOR011W-A
900	DDL1
901	HST3	CR
902	YOR029W
903	HIR2	TFIID
904	ETT1	TFIID
905	ASE1	TFIID
906	MSA1	TFIID
907	NRT1	TFIID
908	SGO1	TFIID
909	CDC21	TFIID
910	RTS2	TFIID
911	BUD21	TFIID
912	YVC1	TFIID
913	RKI1	TFIID
914	RPS7A	TFIID
915	RAS1	TFIID
916	VAM3	TFIID
917	LEU9	TFIID
918	AFI1	TFIID
919	ORT1	TFIID
920	THI80	TFIID
921	ELG1	TFIID
922	SLP1	TFIID
923	MED4	TFIID
924	HEM15	TFIID
925	MPC54
926	SYC1	TFIID
927	MSB1	TFIID
928	BFR1	TFIID
929	MRM1	TFIID
930	NOC2	TFIID
931	NPT1	TFIID
932	STE4	TFIID
933	RUD3	TFIID
934	RFC1	TFIID
935	WTM2	TFIID
936	KIN4	TFIID
937	DFR1	TFIID
938	HES1
939	YOR238W	TFIID
940	ABP140	TFIID
941	APC5	TFIID
942	SEC63	TFIID
943	PAC1	TFIID
944	FSF1	TFIID
945	MOD5	TFIID
946	HEM4	TFIID
947	FSH3	TFIID
948	HUA2	TFIID
949	MPD1	TFIID
950	RPS10A	TFIID
951	UAF30	TFIID
952	ISW2	TFIID
953	BIL1	TFIID
954	NOP58	TFIID
955	RPL20B	TFIID
956	SPS4
957	YOR314W
958	SFG1	CR
959	PMT3	TFIID
960	PRO2	TFIID
961	MYO2	TFIID
962	RPA43	TFIID
963	YOR342C	TFIID
964	GDS1	TFIID
965	CIR2	TFIID
966	VTS1	TFIID
967	NDD1	TFIID
968	FEX1
969	HSP33
970	SAM4	TFIID
971	DIM1	TFIID
972	KEL3	TFIID
973	BBP1	TFIID
974	HFI1	TFIID
975	VIK1	TFIID
976	IQG1	TFIID
977	NSL1	TFIID
978	ALG5	TFIID
979	PUS1	TFIID
980	SRP72	TFIID
981	IPL1	TFIID
982	YPL199C	TFIID
983	DDC1	TFIID
984	GUP2
985	MF(ALPHA)1	CR
986	RTT10	TFIID
987	COX10	TFIID
988	BEM4	TFIID
989	AIM44	CR
990	KIP2	TFIID
991	NOP53	TFIID
992	FRK1	CR
993	RPL5	TFIID
994	SPO19
995	KAP120	TFIID
996	SPC29	TFIID
997	YPL108W	TFIID
998	SEC62	TFIID
999	NOG1	TFIID
1000	RPS6A	TFIID
1001	SEN54	TFIID
1002	RPS9A	TFIID
1003	YPL080C
1004	YPL077C	TFIID
1005	YPL068C	TFIID
1006	TIM50	TFIID
1007	MFM1	TFIID
1008	NOP4	TFIID
1009	SSN3	TFIID
1010	SRL4
1011	SVL3	TFIID
1012	SMA1
1013	SWI1	TFIID
1014	RRP12	TFIID
1015	TFC8	TFIID
1016	ICL2
1017	REC8
1018	SUT2	TFIID
1019	RPA135	TFIID
1020	CMR3
1021	YPR014C
1022	RLF2	TFIID
1023	TAH18	TFIID
1024	NHP6A	TFIID
1025	ARO7	TFIID
1026	HOS1	TFIID
1027	LTP1	TFIID
1028	RPL11A	TFIID
1029	COG4	TFIID
1030	RRG8	TFIID
1031	MRI1	TFIID
1032	CLB2	CR
1033	CLB5	TFIID
1034	YLH47	TFIID
1035	RPS23B	TFIID
1036	CTF4	TFIID
1037	RRP9	TFIID
1038	LOA1	TFIID
1039	YPR148C	TFIID
1040	URN1	TFIID
1041	YPR174C	TFIID
1042	DPB2	TFIID
1043	DPM1	TFIID
1044	RPC82	TFIID

## Sheet: Fig.4B_up
	gene	TFIID or CR
1	YAL064W-B
2	TDA8
3	YAL064W
4	BDH2
5	BDH1	CR
6	ACS1
7	FLC2	TFIID
8	GCV3	TFIID
9	CYC3	TFIID
10	CDC19	CR
11	YAL037C-A
12	FUN19	TFIID
13	FRT2	TFIID
14	CYS3	CR
15	YAR009C
16	ADE1	TFIID
17	tS(AGA)A
18	YAT1
19	FLO1
20	tL(UAA)B1
21	SRO77	CR
22	ATG8	TFIID
23	SSA3	TFIID
24	YBL071C-B
25	SEF1	TFIID
26	PRX1	CR
27	ECM13
28	FUI1	TFIID
29	PET9	CR
30	GPI18	TFIID
31	RCR1	TFIID
32	FLR1	CR
33	GAL1
34	FUR4
35	FAT1	TFIID
36	tV(UAC)B
37	tL(UAA)B2
38	YBR056W-A	CR
39	NRG2	CR
40	BAP2	CR
41	YBR071W	CR
42	HSP26
43	ECM8
44	YBR085C-A	CR
45	NHP6B	TFIID
46	VID24	TFIID
47	ALG1	TFIID
48	LYS2
49	TKL2
50	TEF2	CR
51	TPS1	CR
52	AGP2	CR
53	YBR139W	CR
54	IRA1	TFIID
55	TBS1	TFIID
56	AMN1	CR
57	SSE2	TFIID
58	SMP1
59	YBR182C-A
60	YPC1
61	PGI1	CR
62	YBR196C-A
63	YBR196C-B
64	KTR4	TFIID
65	YBR201C-A	TFIID
66	COS111
67	SDS24	TFIID
68	YBR221W-A
69	PCS60	TFIID
70	LSR1
71	ARC40	TFIID
72	GPX2	CR
73	SAF1	TFIID
74	YBR284W
75	APE3	CR
76	YBR287W	TFIID
77	APM3	TFIID
78	CTP1
79	VBA2	TFIID
80	SUL1
81	PCA1	TFIID
82	MAL33
83	MAL31	CR
84	YBR298C-A
85	MAL32
86	PAU24
87	YCL075W
88	YCL049C
89	YCL048W-A
90	YCL042W
91	GLK1	CR
92	HIS4	CR
93	HBN1	CR
94	AGP1	CR
95	YCL021W-A	CR
96	SUP53
97	NFS1	TFIID
98	snR43
99	CIT2	CR
100	YCR007C
101	tN(GUU)C
102	PGK1	CR
103	tM(CAU)C
104	PET18
105	HSP30	CR
106	YCR025C
107	RRT12
108	YIH1	TFIID
109	YCR061W
110	SUP61
111	ATG15	TFIID
112	CPR4	TFIID
113	SSK22	TFIID
114	TRX3	TFIID
115	YCR099C	TFIID
116	YCR100C	TFIID
117	YCR101C	TFIID
118	YCR102C	CR
119	PAU3
120	COS7	TFIID
121	MPH2
122	AAD4	CR
123	YDL242W
124	YDL241W	TFIID
125	ADY3	TFIID
126	GUD1	TFIID
127	GYP7	TFIID
128	BRE4	TFIID
129	FMP45
130	YDL218W
131	PRR2
132	RTN2	CR
133	SNF3	TFIID
134	UFD2	TFIID
135	LYS20	CR
136	SFA1	CR
137	RGT2	TFIID
138	PPH21	TFIID
139	SRF1	TFIID
140	CDC48	TFIID
141	YDL124W	CR
142	SNA4	CR
143	TMA17	CR
144	YDL086W	TFIID
145	NDE2
146	YET3	TFIID
147	BDF2	CR
148	tK(UUU)D
149	GPR1	TFIID
150	SLM3	TFIID
151	GPD1	CR
152	RPN4	CR
153	YDL012C	TFIID
154	NTH1	CR
155	SNQ2	CR
156	GCV1	CR
157	tV(UAC)D
158	tL(UAA)D
159	YDR034W-B
160	ENA1
161	NRG1	CR
162	TPI1	CR
163	PST1	CR
164	FMP16
165	TPS2	CR
166	RAD55	TFIID
167	SED1	CR
168	tR(ACG)D
169	ARO1	CR
170	YCF1	CR
171	HSP42	CR
172	SDH4	TFIID
173	YDR210C-D
174	tI(UAU)D
175	AHA1	CR
176	YDR215C
177	ADR1	TFIID
178	CRF1
179	HTA1	CR
180	YDR246W-A
181	YDR249C	TFIID
182	CTA1
183	HSP78	TFIID
184	YDR261C-D
185	YDR262W	TFIID
186	AKR1	TFIID
187	CCC2	CR
188	PMP3	CR
189	MTH1	TFIID
190	YDR278C
191	SSD1	TFIID
192	DPL1	TFIID
193	tF(GAA)D
194	HXT7
195	HXT6
196	HXT3	CR
197	YPS7	TFIID
198	ATP22	TFIID
199	YDR365W-B
200	YDR366C
201	ARO10	CR
202	YRA1	CR
203	ATO3	TFIID
204	YDR391C	TFIID
205	SPT3
206	ADE8	TFIID
207	NPL3	TFIID
208	MFA1
209	PHO8	TFIID
210	PAC11	TFIID
211	SAM2	CR
212	GNP1	CR
213	GRX2	CR
214	SPS2
215	YDR524W-C
216	YDR524C-B	CR
217	API2
218	APA2	TFIID
219	HSP31	CR
220	STL1
221	PAD1	TFIID
222	DLD3	CR
223	DSF1
224	HXT13
225	SIT1	CR
226	PRB1	CR
227	snR67
228	snR53
229	PAU2
230	UTR2	CR
231	CYC7
232	UTR5
233	HYP2	CR
234	MTC7	CR
235	GLC3	CR
236	GCN4	CR
237	YEL008W
238	MIT1	CR
239	snR14
240	FAA2
241	MIG3	CR
242	EDC2	CR
243	PHM8
244	KRE29	TFIID
245	HVG1
246	YER039C-A	TFIID
247	ERG28	CR
248	ACA1
249	ISD11	TFIID
250	PIC2	CR
251	FCY22
252	VHR2	CR
253	ICL1	TFIID
254	RRT13
255	RGI1	CR
256	ARG5,6	CR
257	RNR1	CR
258	VTC1	CR
259	ALD5	CR
260	SRG1
261	SER3	CR
262	MET6	CR
263	SSA4	TFIID
264	AVT6	TFIID
265	COM2	CR
266	snR4
267	PMD1	TFIID
268	tH(GUG)E2
269	YER135C
270	SCR1
271	DDI1	TFIID
272	FTR1	CR
273	SPI1	CR
274	YER158C
275	BUR6	CR
276	tR(ACG)E
277	TMT1	TFIID
278	YER175W-A	TFIID
279	YER181C
280	TOG1	TFIID
281	PUG1
282	YER187W
283	YER190C-B
284	YFL068W
285	COS4
286	DDI2
287	AAD6
288	AGP3
289	AQY3
290	DAK2
291	ZNF1
292	YFL051C
293	ALR2	TFIID
294	YFL041W-A
295	FET5	TFIID
296	HAC1	CR
297	STE2
298	GAT1	CR
299	PAU5
300	YFL019C
301	HSP12
302	tN(GUU)F
303	tF(GAA)F
304	SUP11
305	GSY1	CR
306	IGD1
307	YFR018C
308	tS(GCU)F
309	CSS2
310	HXK1	CR
311	IRC7	TFIID
312	YGL260W
313	YPS5
314	YGL258W-A
315	ZIP2
316	PDE1	TFIID
317	DOC1	TFIID
318	ADE5,7	TFIID
319	EMC4	TFIID
320	SDT1	CR
321	MIG2	CR
322	SIP2	TFIID
323	POX1
324	tH(GUG)G1
325	tK(UUU)G1
326	RME2
327	IME4
328	STR3	CR
329	SUT1	TFIID
330	YIP5	TFIID
331	RCK1
332	ARI1	CR
333	AMS1
334	YGL140C	TFIID
335	CEG1	TFIID
336	MET13	CR
337	snR82
338	tH(GUG)G2
339	snR10
340	snR39B
341	HSF1	TFIID
342	PUS2
343	PYC1	CR
344	PNC1	CR
345	YGL036W	TFIID
346	YGL034C
347	tF(GAA)G
348	TRP5	TFIID
349	ERG4	CR
350	MPO1	TFIID
351	LEU1	TFIID
352	BRP1
353	PMC1	TFIID
354	MSB2	CR
355	UGA1	TFIID
356	MTL1	TFIID
357	YGR027W-B
358	GSC2	TFIID
359	SCM4	TFIID
360	FMP48	CR
361	MUP1	CR
362	snR48
363	ERG25	CR
364	ADE6	TFIID
365	YGR066C
366	CTT1
367	tT(UGU)G1
368	TPC1
369	ASK10	TFIID
370	CLD1
371	YGR117C	TFIID
372	tN(GUU)G
373	MEP1
374	YGR121W-A
375	YGR127W	TFIID
376	LSB1	CR
377	TPO2
378	VPS62	TFIID
379	BTN2	CR
380	SKN1	TFIID
381	ECL1	CR
382	YGR146C-A
383	GPC1
384	RTS3	CR
385	YGR164W
386	TRS65	TFIID
387	YGR168C	TFIID
388	ERG1	CR
389	RNR4	CR
390	tL(CAA)G3
391	CRH1	CR
392	TDH3	CR
393	YGR201C
394	ADE3	CR
395	TRX2	CR
396	SLI1	TFIID
397	RTA1
398	snR7-L
399	snR7-S
400	AZR1
401	SPG1
402	PFK1	CR
403	YGR240C-A
404	MPC3
405	SOL4
406	MGA1
407	RIE1
408	tT(UGU)G2
409	HUA1	TFIID
410	BGL2	TFIID
411	YGR283C	TFIID
412	IMA1
413	MAL11
414	MAL12
415	PAU12
416	COS6	CR
417	COS8	TFIID
418	ARN2	CR
419	PAU13
420	ECM34
421	YHL041W
422	ARN1	CR
423	YHL037C
424	MUP3	CR
425	VMR1	CR
426	GUT1	TFIID
427	RIM4
428	tH(GUG)H
429	AIM17	TFIID
430	YHL018W	TFIID
431	DUR3
432	YHL015W-A
433	ERG11	CR
434	YHR007C-A	CR
435	SOD2	CR
436	ARG4	CR
437	ECM12
438	YHR022C
439	SLT2	TFIID
440	PUT2	CR
441	MSC7	TFIID
442	NCP1	TFIID
443	PCL5	CR
444	tF(GAA)H1
445	ERG7	TFIID
446	RTC3
447	HXT1	CR
448	HXT5
449	YHR112C	TFIID
450	tF(GAA)H2
451	ARO9	CR
452	YHR138C	TFIID
453	YHR139C-A
454	CHS7	TFIID
455	snR71
456	tV(CAC)H
457	PTH1
458	ERG9	CR
459	AIM46	CR
460	NBL1
461	MNL1	TFIID
462	BAT1	TFIID
463	CRG1
464	YHR210C
465	FLO5
466	YHR213W-B
467	IMD2	CR
468	YHR219W
469	YIL171W
470	CSS1
471	YIL165C	TFIID
472	NIT1	TFIID
473	SUC2	TFIID
474	POT1
475	GUT2	CR
476	IMP2'	TFIID
477	RRD1	TFIID
478	snR68
479	QDR2	CR
480	PRM5	CR
481	HIS5	CR
482	SDP1
483	SEC24	TFIID
484	PFK26	TFIID
485	XBP1
486	SGA1
487	AVT7	TFIID
488	YIL082W-A
489	RPN2	TFIID
490	RNR3
491	YIL060W
492	RGI2
493	DFG10	TFIID
494	PRM2
495	YKE4	TFIID
496	VID28	TFIID
497	LYS1	TFIID
498	GTT1	TFIID
499	YPS6
500	YIR042C
501	YIR043C
502	REE1	TFIID
503	IMA5
504	YJL213W	TFIID
505	ACO2	TFIID
506	MBB1
507	RPS14B	CR
508	KRE9	TFIID
509	CPS1	TFIID
510	TOH1
511	FMP33
512	HSP150	CR
513	FAR1	CR
514	SNA3	CR
515	DAS1	TFIID
516	snR128
517	snR190
518	YJL144W	CR
519	YAK1	TFIID
520	YJL133C-A	CR
521	MRS3	TFIID
522	URA2	CR
523	NCA3
524	PRM10
525	YJL107C
526	SET4
527	snR37
528	GSH1	CR
529	LSB6	TFIID
530	TOK1	TFIID
531	SIP4
532	ARG3	CR
533	IML2	CR
534	YJL077W-B
535	EMT5
536	YJL027C
537	RNR2	CR
538	TPH3
539	EMT3
540	SUP51
541	SAG1	CR
542	LSO1
543	MHO1	TFIID
544	TES1
545	YJR027W
546	YJR029W
547	IMT3
548	SSC1	CR
549	YJR061W
550	ARP3	TFIID
551	JSN1	TFIID
552	SOD1	CR
553	CPA2	CR
554	YJR115W
555	YJR128W
556	YJR146W
557	HMS2	CR
558	BAT2	CR
559	YJR149W
560	DAN1
561	AAD10
562	FRE2	CR
563	COS9	TFIID
564	SRY1	TFIID
565	JEN1
566	URA1	CR
567	snR64
568	UBA1	TFIID
569	TRT2
570	tN(GUU)K
571	SDS22	TFIID
572	tL(UAA)K
573	PXA2
574	PIR3
575	KDX1	TFIID
576	RCN1	TFIID
577	APE2	TFIID
578	GPM1	CR
579	NNR2
580	MCR1	CR
581	YKL133C	TFIID
582	OAC1	CR
583	HAP4	CR
584	GFA1	TFIID
585	APE1	CR
586	YKL102C
587	HSL1	CR
588	YKL097C
589	CWP1
590	MBR1
591	SRX1	CR
592	YKL071W	CR
593	YKL070W	CR
594	tH(GUG)K
595	YNK1	TFIID
596	YET1	TFIID
597	FBA1	CR
598	SFK1	CR
599	DCW1	TFIID
600	PTM1	CR
601	RGT1	TFIID
602	AIM26
603	MAE1	TFIID
604	UFD4	TFIID
605	snR87
606	BYE1	TFIID
607	AUR1	TFIID
608	MRP17	TFIID
609	tL(CAA)K
610	PRY2	CR
611	tR(ACG)K
612	GAP1
613	UTH1	CR
614	PET10	TFIID
615	FMP46
616	TRK2	TFIID
617	YSR3
618	KTR2	CR
619	snR42
620	CCP1	CR
621	tK(UUU)K
622	MSA2	CR
623	MTD1	TFIID
624	PXL1	TFIID
625	SRL3	CR
626	PTR2	CR
627	FLO10
628	YKR104W
629	YLL067C
630	YLL066W-B
631	YLL066C
632	AYT1	TFIID
633	MHT1	TFIID
634	MMP1	CR
635	GTT2	CR
636	JLP1
637	YLL056C	TFIID
638	YCT1	CR
639	YLL053C
640	AQY2
641	FRE6	TFIID
642	LDB18	CR
643	YBT1	TFIID
644	RNP1
645	FPS1	TFIID
646	SDH2	CR
647	VPS13	TFIID
648	UBI4	CR
649	ENT4	TFIID
650	IRC19	TFIID
651	RRT7
652	FRA1	TFIID
653	TPO1	CR
654	ISA1	CR
655	HSP104	CR
656	PAU17
657	SSA2	CR
658	POM33	TFIID
659	KNS1	TFIID
660	YLL017W
661	BPT1	TFIID
662	YEH1	CR
663	MMM1	TFIID
664	SPO75
665	YLR001C	TFIID
666	THI73
667	SSK1	TFIID
668	NSE1	TFIID
669	YLR012C
670	IZH3	TFIID
671	SNF7	TFIID
672	AAT2	CR
673	snR30
674	ADE16	TFIID
675	YLR030W
676	SMF3	CR
677	PAU23
678	AFB1	CR
679	YLR042C	CR
680	PDC1	CR
681	YLR046C	TFIID
682	FRE8	TFIID
683	YLR050C	TFIID
684	YLR053C
685	OSW2
686	SPT8	TFIID
687	ERG3	CR
688	SHM2	TFIID
689	REX2	TFIID
690	FRS1	TFIID
691	PER33	CR
692	ENV10	TFIID
693	MEF1	TFIID
694	XYL2
695	LAM6
696	BUD20	TFIID
697	RPL10	CR
698	GAL2
699	ARP6	TFIID
700	ALT1	TFIID
701	SUL2	TFIID
702	NYV1	TFIID
703	GIS3	TFIID
704	KIN2	TFIID
705	CHA4	TFIID
706	ICT1	TFIID
707	ERG27	TFIID
708	snR79
709	MDN1	TFIID
710	REX3	TFIID
711	snR6
712	YLR108C	CR
713	AHP1	CR
714	CCW12	CR
715	YLR111W
716	YLR112W
717	HOG1	CR
718	tR(ACG)L
719	YPS1	TFIID
720	YPS3
721	YLR122C
722	YLR125W	TFIID
723	ZRT2	CR
724	PDC5
725	TIS11	CR
726	RKM5
727	NHA1	TFIID
728	PUT1
729	ACF2	TFIID
730	SPE4	TFIID
731	YLR149C	TFIID
732	PCD1	TFIID
733	YLR152C	TFIID
734	ACS2	CR
735	RDN37-1
736	RDN25-1
737	RDN58-1
738	RDN18-1
739	ETS1-1
740	RDN37-2
741	RDN25-2
742	YLR154C-G
743	RDN58-2
744	RDN18-2
745	ETS1-2
746	RDN5-2
747	YLR154C-H
748	ASP3-1
749	YLR156W
750	RDN5-3
751	YLR156C-A
752	ASP3-2
753	YLR157C-B
754	RDN5-4
755	YLR157C-C
756	ASP3-3
757	YLR159W
758	RDN5-5
759	YLR159C-A
760	ASP3-4
761	YLR161W
762	YLR162W
763	RRT15
764	MAS1	TFIID
765	SHH4	TFIID
766	UPS2	CR
767	YLR173W	TFIID
768	IDP2
769	YLR177W	CR
770	TFS1
771	YLR179C	CR
772	SAM1	CR
773	SKG3	TFIID
774	ATG26	TFIID
775	NCW2
776	HMX1	TFIID
777	CRR1
778	FRE1	CR
779	CPR6	TFIID
780	UCC1
781	YLR225C	CR
782	ADY4
783	tL(UAG)L1
784	YLR227W-B
785	tI(UAU)L
786	TOP3	TFIID
787	YLR236C
788	THI7	TFIID
789	VPS34	TFIID
790	CSC1	TFIID
791	MAP1	TFIID
792	CDD1	TFIID
793	ERF2	TFIID
794	tL(CAA)L
795	IRC20	TFIID
796	YEF3	CR
797	SSP120	TFIID
798	SYM1	TFIID
799	YLR255C
800	HAP1	CR
801	YLR256W-A
802	YLR257W	TFIID
803	GSY2	CR
804	HSP60	TFIID
805	PDR8	TFIID
806	BOP2	CR
807	DCS1	TFIID
808	CMG1
809	YLR281C
810	YLR285C-A	CR
811	CTS1	CR
812	GUF1	TFIID
813	YLR297W	CR
814	ECM38	CR
815	EXG1	CR
816	ACO1	CR
817	CDA2
818	IMH1	TFIID
819	ATG39
820	MMS22	TFIID
821	PEX30	TFIID
822	TMA10	CR
823	REC102
824	JIP3
825	MID2	TFIID
826	snR61
827	snR55
828	snR57
829	VRP1
830	RPP0	TFIID
831	FKS1	CR
832	YLR342W-A	CR
833	GAS2
834	YLR345W	TFIID
835	CIS1
836	DIC1
837	ORM2	TFIID
838	YLR352W	TFIID
839	ILV5	CR
840	ADE13	TFIID
841	DCR2	TFIID
842	NMD4	TFIID
843	GRX8	CR
844	RPS22B	TFIID
845	ARC18	TFIID
846	ROM2	TFIID
847	STP3	TFIID
848	PSY3	TFIID
849	FBP1
850	tK(UUU)L
851	IKI3	TFIID
852	REH1	TFIID
853	snR34
854	CCW14	CR
855	ATP10	TFIID
856	CST9	TFIID
857	VPS33	TFIID
858	AFG2	TFIID
859	BDF1	CR
860	SFP1	TFIID
861	YLR406C-A
862	VIP1	TFIID
863	YLR412C-A	CR
864	PUN1	CR
865	YLR415C
866	VPS36	TFIID
867	tL(UAA)L
868	URA4	TFIID
869	DCK1
870	tN(GUU)L
871	TUS1	TFIID
872	TDA5	TFIID
873	CRN1	TFIID
874	SEN1	TFIID
875	IMD3	CR
876	CNA1	TFIID
877	DIF1	TFIID
878	CAR2
879	ECM7	TFIID
880	YLR446W	TFIID
881	VMA6	TFIID
882	SST2	CR
883	FMP27	TFIID
884	YLR460C	CR
885	PAU4
886	YLR462W
887	YML133C
888	YML131W	CR
889	MSC1	CR
890	ERG13	TFIID
891	YML122C
892	NDI1	TFIID
893	NGL3
894	NAB6	TFIID
895	CUE4
896	YML100W-A
897	TSL1	CR
898	AIM33	CR
899	YML083C
900	HMG1	TFIID
901	HUG1
902	SML1	CR
903	IMD4	TFIID
904	CYB2
905	YML054C-A
906	SUP5
907	GAL80	TFIID
908	GSF2	CR
909	YML039W
910	TSA1	CR
911	PPZ1	TFIID
912	UBX2	TFIID
913	ERG6	CR
914	YML007C-A
915	YML003W	TFIID
916	MIX17	CR
917	YMR007W
918	PLB1	TFIID
919	ADI1	TFIID
920	HXT2	CR
921	snR78
922	snR77
923	snR76
924	snR75
925	snR74
926	snR73
927	snR72
928	ERG5	CR
929	tF(GAA)M
930	YMR045C
931	tH(GUG)M
932	YMR051C
933	STB2	TFIID
934	FET3	CR
935	ARG7	TFIID
936	NAT4
937	ISF1
938	YMR082C
939	YMR084W	CR
940	YMR085W	CR
941	YMR090W	CR
942	SNZ1	TFIID
943	YMR103C
944	YPK2	TFIID
945	PGM2	CR
946	SPG4
947	HFD1	TFIID
948	tL(CAA)M
949	ADE17	TFIID
950	YMR122C
951	YMR122W-A	CR
952	EPO1	TFIID
953	ERG29	TFIID
954	GAT2	CR
955	SIP5	TFIID
956	YMR141C
957	NDE1	CR
958	EMT4
959	ALD3
960	ALD2
961	DDR48	CR
962	CTL1	CR
963	YMR181C	CR
964	RGM1	TFIID
965	YMR182W-A
966	snR83
967	GCV2	TFIID
968	SPG5	TFIID
969	snR11
970	CMC4	CR
971	ICY1	CR
972	YMR196W	TFIID
973	ROT1	TFIID
974	ERG2	TFIID
975	PFK2	CR
976	YMR206W
977	MGL2
978	DFG5	TFIID
979	YMR242W-A
980	YMR244W
981	snR86
982	YMR247W-A
983	GAD1	CR
984	HOR7	CR
985	RSN1	CR
986	PRM15	TFIID
987	YMR279C
988	CAT8
989	SUP8
990	TDA1	CR
991	LCB1	TFIID
992	ADH2
993	FKS3
994	YMR315W	TFIID
995	YMR315W-A
996	DIA1	CR
997	YMR316C-A
998	ADH6	CR
999	FET4	CR
1000	YMR320W
1001	ERR3
1002	YRF1-6
1003	DDI3
1004	BXI1	TFIID
1005	TOS6	CR
1006	RIM21	TFIID
1007	snR40
1008	YNL284C-B
1009	tN(GUU)N1
1010	PRM1
1011	YNL277W-A
1012	MET2	CR
1013	GOR1
1014	ORC5	TFIID
1015	NRD1	CR
1016	SLA2	TFIID
1017	ZWF1	CR
1018	YTP1
1019	PDR16	CR
1020	snR19
1021	MER1
1022	YNL208W	CR
1023	YNL195C
1024	YNL194C
1025	CHS1	CR
1026	YNL190W	CR
1027	NSG2	TFIID
1028	CUZ1	TFIID
1029	MEP2
1030	YNL134C	CR
1031	YNL115C	TFIID
1032	LEU4	CR
1033	tL(CAA)N
1034	APP1	TFIID
1035	AQR1	CR
1036	YNL058C	CR
1037	POR1	CR
1038	YNL054W-B
1039	tP(UGG)N1
1040	YNL042W-B
1041	IDH1	CR
1042	NCE103	CR
1043	tP(UGG)N2
1044	HHT2	CR
1045	SSN8	TFIID
1046	NME1
1047	YNL019C
1048	SIS1	CR
1049	CIT1	CR
1050	tN(GUU)N2
1051	ATO2
1052	YNR014W
1053	ARE2	CR
1054	MVD1	TFIID
1055	LYS9	TFIID
1056	tL(UAA)N
1057	BIO5
1058	BIO4
1059	BIO3
1060	FRE4	CR
1061	YNR065C	TFIID
1062	YNR066C	TFIID
1063	DSE4	CR
1064	YNR068C	TFIID
1065	BSC5	TFIID
1066	PDR18
1067	YNR071C
1068	MAN2
1069	YOL163W
1070	YOL162W
1071	CSS3
1072	ENB1	CR
1073	HPF1
1074	YOL153C
1075	GRE2	CR
1076	PEX11	TFIID
1077	RIB4	CR
1078	PFK27	CR
1079	MDH2	CR
1080	SMF1	CR
1081	MCH4	CR
1082	YOL118C
1083	SHR5
1084	ZEO1	CR
1085	WSC3	CR
1086	NDJ1	CR
1087	YOL103W-B
1088	MHF1
1089	ADH1	CR
1090	YOL085C
1091	PHM7
1092	IRA2	TFIID
1093	DSC2	TFIID
1094	ARG1	CR
1095	tN(GUU)O1
1096	DDR2
1097	snR81
1098	RRT8	TFIID
1099	LDS2
1100	YOL036W	TFIID
1101	GAS5	CR
1102	tS(GCU)O
1103	SUP3
1104	CMK2	TFIID
1105	YOL014W	TFIID
1106	YOL013W-A
1107	tP(UGG)O1
1108	PLB3	CR
1109	YSP3
1110	tR(ACG)O
1111	STI1	CR
1112	CRS5
1113	YOR034C-A	CR
1114	SHE4	TFIID
1115	PEP12	TFIID
1116	snR9
1117	snR62
1118	RSB1
1119	TMC1	CR
1120	tK(UUU)O
1121	LPL1	TFIID
1122	YOR062C	CR
1123	CYT1	CR
1124	YOR072W
1125	ATX2	TFIID
1126	DIA2	TFIID
1127	LPX1	TFIID
1128	tN(GUU)O2
1129	RGS2	CR
1130	GCY1	TFIID
1131	ADE2
1132	BAG7
1133	IDH2	CR
1134	LSC1	CR
1135	SUF5
1136	YOR142W-B
1137	PDR5	CR
1138	PNS1	CR
1139	DCS2
1140	FYV12
1141	HIS3
1142	DED1	CR
1143	RET1	TFIID
1144	PTP2	TFIID
1145	STE13	TFIID
1146	RCN2	TFIID
1147	snR35
1148	ISU2	CR
1149	HER1	CR
1150	WTM1	CR
1151	snR17a
1152	ENV9	TFIID
1153	snR8
1154	TPO4	CR
1155	snR5
1156	RDL1	TFIID
1157	YOR292C	TFIID
1158	YOR302W	CR
1159	CPA1	CR
1160	MCH5	CR
1161	DGK1	TFIID
1162	YOR316C-A
1163	PDR10
1164	EMT2
1165	tP(UGG)O3
1166	PUT4
1167	MEK1
1168	ALD4	CR
1169	YOR376W
1170	ATF1	TFIID
1171	RDR1	TFIID
1172	FRE3	TFIID
1173	FIT2	CR
1174	FIT3	CR
1175	FRE5	CR
1176	YOR385W	TFIID
1177	FDH1
1178	YOR394C-A
1179	YPL278C
1180	YPL277C
1181	YPL276W
1182	FDH2
1183	SAM3	CR
1184	PBI1
1185	DIP5	CR
1186	FUM1	TFIID
1187	ATG41
1188	GAL4
1189	YPL247C	TFIID
1190	YPL245W
1191	CIN2	TFIID
1192	HSP82	CR
1193	USV1
1194	FLC1	CR
1195	THI6	TFIID
1196	PGC1	TFIID
1197	CSM4
1198	RPL7B	CR
1199	COA2	TFIID
1200	CUP9	CR
1201	SPT14	TFIID
1202	OYE3	CR
1203	DAP1	TFIID
1204	ATG29	TFIID
1205	SVS1	CR
1206	PRM4	CR
1207	PEP4	CR
1208	RRD2	TFIID
1209	PXA1
1210	snR17b
1211	ISU1	CR
1212	GDE1	TFIID
1213	YPL109C	TFIID
1214	RLM1	TFIID
1215	YPL088W
1216	MOT1	CR
1217	GCR1	CR
1218	YPL067C
1219	YPL062W
1220	SUR1	CR
1221	LCL1
1222	KTR6	TFIID
1223	OAZ1	TFIID
1224	ERG10	TFIID
1225	CTF19	TFIID
1226	IRC15
1227	CIP1
1228	LSP1	CR
1229	SNF8	TFIID
1230	CIT3
1231	PDH1	CR
1232	HAL1	CR
1233	YPR015C
1234	tF(GAA)P2
1235	CSR2
1236	GLN1	CR
1237	SPO24	CR
1238	PUF2	TFIID
1239	YPR064W
1240	ROX1	CR
1241	TKL1	TFIID
1242	OPY2	TFIID
1243	YPR078C
1244	TEF1	CR
1245	snR51
1246	snR70
1247	snR41
1248	ASR1	TFIID
1249	SNT309	TFIID
1250	YPR108W-A
1251	tT(UGU)P
1252	PIS1	CR
1253	YPR114W	TFIID
1254	tK(UUU)P
1255	NAT3	TFIID
1256	tN(GUU)P
1257	MEP3	CR
1258	snR45
1259	ASN1	CR
1260	YPR145C-A
1261	NCE102	CR
1262	PIN3	TFIID
1263	YPR158W-B
1264	YPR158C-D
1265	GPH1
1266	MET16	TFIID
1267	GDB1
1268	QCR2	TFIID
1269	AQY1
1270	HPA2
1271	YPR202W
1272	YPR203W
1273	YPR204W
1274	15S_RRNA
1275	COX1
1276	AI5_BETA
1277	ATP6
1278	BI2
1279	VAR1
1280	21S_RRNA
1281	SCEI
1282	COX2
1283	COX3
1284	RPM1

## Sheet: Fig.4B_down
	gene	TFIID or CR
1	ECM1	TFIID
2	OAF1	TFIID
3	SPC72	TFIID
4	YAL037W
5	MTW1	TFIID
6	POP5	TFIID
7	MAK16	TFIID
8	LTE1	TFIID
9	CCR4	TFIID
10	FUN30	TFIID
11	LDS1
12	SWC3	TFIID
13	ERP2	TFIID
14	TFC3	TFIID
15	NUP60	TFIID
16	SEN34	TFIID
17	KIN3	TFIID
18	PRM9
19	MIX23	TFIID
20	YBL100W-B
21	BRN1	TFIID
22	RPL32	TFIID
23	YBL086C	TFIID
24	BOI1	TFIID
25	RPS8A	TFIID
26	KIP1	TFIID
27	CMC2	TFIID
28	YBL059W	TFIID
29	SAS3	TFIID
30	URA7	TFIID
31	SHE1	TFIID
32	YBL028C	TFIID
33	RPL19B	TFIID
34	LSM2	TFIID
35	NCL1	TFIID
36	MCM2	TFIID
37	POP8	TFIID
38	HIR1	TFIID
39	RER2	TFIID
40	DSF2	CR
41	IPP1	TFIID
42	GRX7	TFIID
43	MNN2	TFIID
44	POA1	TFIID
45	OLA1	TFIID
46	YPK3	TFIID
47	TLC1
48	SCO1	TFIID
49	CHS2	TFIID
50	FIG1
51	REB1	TFIID
52	YRO2	CR
53	PRP6	TFIID
54	MUM2	TFIID
55	ORC2	TFIID
56	SPT7
57	UBC4	TFIID
58	MIS1	TFIID
59	RPL19A	TFIID
60	RFC5	TFIID
61	PHO3	CR
62	PHO5	TFIID
63	PBY1	TFIID
64	YMC2	TFIID
65	SUS1	TFIID
66	CYC8	TFIID
67	MUD1	TFIID
68	GRS1	TFIID
69	PTC4	TFIID
70	OPY1	TFIID
71	SHE3	TFIID
72	YBR137W	TFIID
73	YBR138C	TFIID
74	MAK5	TFIID
75	YSW1
76	SPP381	TFIID
77	CNS1	TFIID
78	YSY6	TFIID
79	ECM31	TFIID
80	RPS6B	TFIID
81	MBA1	TFIID
82	GDT1	TFIID
83	RPS9B	TFIID
84	RPL21A	TFIID
85	YBR200W-A
86	DER1	TFIID
87	MCM7	TFIID
88	ERV15	TFIID
89	MET8	TFIID
90	YBR219C
91	YBR230W-A
92	SWC5	TFIID
93	PBP2	TFIID
94	DAD3	TFIID
95	YBR238C	TFIID
96	ISW1	TFIID
97	ENP1	TFIID
98	SPO23
99	MRPS5	TFIID
100	TRS20	TFIID
101	REI1	TFIID
102	MRPL37	TFIID
103	EFM2	TFIID
104	GEX1
105	VAC17	TFIID
106	MRC1	TFIID
107	KRR1	TFIID
108	FYV5
109	KAR4	CR
110	POF1
111	SRO9	TFIID
112	BIK1	TFIID
113	FRM2	CR
114	KCC4	TFIID
115	YCL019W
116	VMA9	TFIID
117	RER1	TFIID
118	YCR016W	TFIID
119	RIM1	TFIID
120	ELO2	TFIID
121	IMG1
122	BUD23	TFIID
123	RSC6	TFIID
124	ERS1	TFIID
125	EGO2
126	YCR085W
127	CSM1	TFIID
128	YCR087C-A	TFIID
129	YCR090C	TFIID
130	LRG1	TFIID
131	HO	CR
132	DTD1	TFIID
133	NHP2	TFIID
134	HEM3	CR
135	MRPL11	TFIID
136	TRM8	TFIID
137	MGT1	TFIID
138	ASF2	TFIID
139	RPL35A	TFIID
140	RBS1	TFIID
141	INH1	TFIID
142	PCL9	CR
143	YDL177C	TFIID
144	FAP7	TFIID
145	MHF2	TFIID
146	CMR1	TFIID
147	CLB3	TFIID
148	SAS10	TFIID
149	RPC53	TFIID
150	YDL114W
151	QRI1	TFIID
152	SNU23	TFIID
153	PMT5	TFIID
154	RAM1	TFIID
155	YDL085C-A	TFIID
156	RPL31A	TFIID
157	snR63
158	UBC9	TFIID
159	MBP1	TFIID
160	LHP1	TFIID
161	KNH1
162	MTF2	TFIID
163	SIR2	TFIID
164	NAT1	TFIID
165	PUS9	TFIID
166	PRP9	TFIID
167	GPM2
168	ERP3	TFIID
169	APC11	TFIID
170	PTC1	TFIID
171	NHP10	TFIID
172	RMD1	TFIID
173	RPL4B	TFIID
174	RAD61	TFIID
175	HED1
176	ATG31	TFIID
177	RPS11A	TFIID
178	NSI1	TFIID
179	YDR034C-D
180	HEM13	TFIID
181	VMS1	TFIID
182	DBF4	TFIID
183	MAK21	TFIID
184	AIM7	TFIID
185	PAA1	TFIID
186	PPH3	TFIID
187	PET100	TFIID
188	TFB5	TFIID
189	RRP8	TFIID
190	SSS1	TFIID
191	SLU7	TFIID
192	UBC13	TFIID
193	MSH6	TFIID
194	GRX3	TFIID
195	TVP15	TFIID
196	TMN2	TFIID
197	FOB1	TFIID
198	ALT2	TFIID
199	PDS1	TFIID
200	MRPL1	TFIID
201	VBA4	TFIID
202	TRM1	TFIID
203	RGP1	TFIID
204	RUB1	TFIID
205	SWI5	TFIID
206	EKI1	TFIID
207	ENT5	TFIID
208	SAC3	TFIID
209	ACL4
210	TRM82	TFIID
211	SEC7	TFIID
212	SUP35	TFIID
213	NGG1	TFIID
214	CSN9	TFIID
215	SCC2	TFIID
216	ATC1	TFIID
217	UPS3
218	HST4	TFIID
219	SPC19	TFIID
220	UME6	TFIID
221	YDR210W-B
222	RAD9	TFIID
223	SPR28
224	SIR4	TFIID
225	IVY1	TFIID
226	PRP42	TFIID
227	MRPL7	TFIID
228	SNU56	TFIID
229	TRS23	TFIID
230	BTT1	TFIID
231	MET32	TFIID
232	YDR261W-B
233	GLO2	TFIID
234	DON1
235	RNH202	TFIID
236	PHM6
237	MRX10
238	NSE3	TFIID
239	MHR1	TFIID
240	GPI11	TFIID
241	SRB7	TFIID
242	SUM1	TFIID
243	TFB1	TFIID
244	SSF2	TFIID
245	PEP7	TFIID
246	UTP4	TFIID
247	MRX8
248	MRPS28	TFIID
249	FCF1	TFIID
250	YDR341C	TFIID
251	YPQ2	TFIID
252	SPC110	TFIID
253	CNL1	TFIID
254	BCP1	TFIID
255	KEI1	TFIID
256	URH1	TFIID
257	RRP17	TFIID
258	RPL12B	TFIID
259	BNA7	TFIID
260	TIF35	TFIID
261	DOT1	TFIID
262	YDR444W	TFIID
263	RPS17B	TFIID
264	RPS18A	TFIID
265	GUK1	TFIID
266	TFB3	TFIID
267	YDR461C-A
268	SPP41	TFIID
269	RPL27B	TFIID
270	JIP4	TFIID
271	SNM1	TFIID
272	VPS52	TFIID
273	MZM1	TFIID
274	PUF6	TFIID
275	GMC1	TFIID
276	GIN4	TFIID
277	SMT3	TFIID
278	EUG1	TFIID
279	FPR2	TFIID
280	CIN8	TFIID
281	VMA8	TFIID
282	IES6	TFIID
283	MCM3	TFIID
284	MMS21	TFIID
285	YEL014C
286	GIM4	TFIID
287	MNN1	CR
288	PMI40	TFIID
289	PAC2	TFIID
290	TMA20	TFIID
291	HEM14	TFIID
292	BIM1	TFIID
293	SRB4	TFIID
294	GAL83	TFIID
295	SMB1	TFIID
296	CHZ1	TFIID
297	YPT31	TFIID
298	FIR1	TFIID
299	YER034W	TFIID
300	CAJ1	TFIID
301	RPL34A	TFIID
302	PET117
303	THO1	TFIID
304	TDA2	TFIID
305	RPS24A	TFIID
306	YER085C
307	AIM10	TFIID
308	AIM11	TFIID
309	RPS8B	TFIID
310	RTT105	TFIID
311	SWI4	TFIID
312	LSM4	TFIID
313	TMN3	TFIID
314	NSA2	TFIID
315	LCP5	TFIID
316	VFA1
317	RPS26B	TFIID
318	YER137C
319	YER145C-A
320	LSM5	TFIID
321	PEA2	TFIID
322	YER156C	TFIID
323	SPT2	TFIID
324	PAB1	TFIID
325	ADK2	TFIID
326	GRX4	TFIID
327	ISC10	TFIID
328	SLO1	TFIID
329	SNZ3
330	FMP32	TFIID
331	SMX2	TFIID
332	GNA1	TFIID
333	YFL012W
334	MSH4
335	YFL002W-A
336	YFR006W	TFIID
337	MIC19	TFIID
338	DCV1
339	YFR012W-A
340	YFR016C	TFIID
341	PES4
342	HIS2	TFIID
343	ECO1	TFIID
344	CDC14	TFIID
345	RPL2A	TFIID
346	RPL29	TFIID
347	CDC26
348	RSC8	TFIID
349	IRC5	TFIID
350	CNN1	TFIID
351	BNA6	TFIID
352	RMD8	TFIID
353	YMR31	TFIID
354	VEL1
355	ZRT1	CR
356	SEC15	TFIID
357	TAN1	TFIID
358	MTC3	TFIID
359	YPT32	TFIID
360	YGL204C
361	YGL194C-A	TFIID
362	RPS26A	TFIID
363	YGL185C	TFIID
364	ROK1	TFIID
365	SPO74
366	YRB30	TFIID
367	PEX14	TFIID
368	YGL149W
369	ARO2	TFIID
370	RPL9A	TFIID
371	MRF1	TFIID
372	YGL118C
373	CDC20	CR
374	SLD3	TFIID
375	LSG1	TFIID
376	YGL082W	TFIID
377	YGL081W
378	MPC1	TFIID
379	RPL7A	TFIID
380	SGF73	TFIID
381	ALG2	TFIID
382	DUO1	TFIID
383	GEP7	TFIID
384	TYW3	TFIID
385	DST1	TFIID
386	YGL041C-B
387	YGL041W-A	TFIID
388	HOP2
389	RPL24A	TFIID
390	CGR1	TFIID
391	CWH41	TFIID
392	ALK1	TFIID
393	ATE1	TFIID
394	COG7	TFIID
395	EFM5	TFIID
396	PEX31	TFIID
397	YGR017W	TFIID
398	YGR018C
399	VMA7	TFIID
400	YGR021W	TFIID
401	ERV1	TFIID
402	POP6	TFIID
403	RPL26B	TFIID
404	ACB1	TFIID
405	YGR039W
406	TFC4	TFIID
407	YGR053C
408	SPR3
409	PAC10	TFIID
410	SLX9	TFIID
411	GCD2	TFIID
412	PRP31	TFIID
413	DRN1	TFIID
414	VAS1	TFIID
415	CLB1	CR
416	PPT1	TFIID
417	ENP2	TFIID
418	RPL24B	TFIID
419	RSR1	TFIID
420	YGR161W-B
421	TIF4631	TFIID
422	PUS6
423	OKP1	TFIID
424	TIM13	TFIID
425	HGH1	TFIID
426	BUB1	TFIID
427	PCT1	TFIID
428	TDA10	TFIID
429	RPS0A	TFIID
430	AMA1
431	SMI1	TFIID
432	BNS1	TFIID
433	SDA1	TFIID
434	BRF1	TFIID
435	NOP19	TFIID
436	RAD2	TFIID
437	TNA1	TFIID
438	EFG1	TFIID
439	PXR1	TFIID
440	SBP1	TFIID
441	OTU2	TFIID
442	YHL005C
443	TCD1	TFIID
444	TIM10	TFIID
445	ARD1	TFIID
446	SPO13
447	MIP6
448	MYO1	TFIID
449	YHI9	TFIID
450	PIH1	TFIID
451	BRL1	TFIID
452	RRF1	TFIID
453	VMA10	TFIID
454	DOG2	TFIID
455	DOG1
456	YHR045W	TFIID
457	FSH1	CR
458	CIC1	TFIID
459	YHR054C	CR
460	FYV4	TFIID
461	GIC1	TFIID
462	RPP1	TFIID
463	PAN5	TFIID
464	SSF1	TFIID
465	IPI1	TFIID
466	SBE22	TFIID
467	CDC12	TFIID
468	BZZ1	TFIID
469	LSM12	TFIID
470	EPT1	TFIID
471	ANS1
472	YHR127W	TFIID
473	DCD1	TFIID
474	SPO12	TFIID
475	SPO16
476	RTT107	TFIID
477	KEL1	TFIID
478	DNA2	TFIID
479	MTG2	TFIID
480	DBP8	TFIID
481	SPC97	TFIID
482	YHR182W	TFIID
483	SSP1
484	PFS1
485	EGD2	TFIID
486	SET5	TFIID
487	YHR214C-D
488	YHR214C-E
489	BNR1	TFIID
490	AIM20	TFIID
491	MCM10	TFIID
492	REV7	TFIID
493	RPL16A	TFIID
494	FKH1	TFIID
495	STH1	TFIID
496	POG1	TFIID
497	RHO3	TFIID
498	HPM1	TFIID
499	FMC1
500	BMT5	TFIID
501	RSM25	TFIID
502	YIL089W
503	SEC6	TFIID
504	FIS1	TFIID
505	EFM4	TFIID
506	SNP1	TFIID
507	IRR1	TFIID
508	RPB3	TFIID
509	HIS6	TFIID
510	FAF1	TFIID
511	SNL1	TFIID
512	EST3	TFIID
513	URM1	TFIID
514	YIL001W	TFIID
515	SGN1	TFIID
516	IST3	TFIID
517	GAT4
518	YVH1	TFIID
519	DCG1
520	NUC1	TFIID
521	PHO90	TFIID
522	ELO1	CR
523	RPS22A	TFIID
524	RPL39	TFIID
525	SWI3	TFIID
526	ASG7
527	JJJ2	TFIID
528	MRX5
529	SFH5	TFIID
530	AIM23	TFIID
531	MTC1	TFIID
532	ALB1	TFIID
533	ASF1	TFIID
534	PHS1	TFIID
535	BCK1	TFIID
536	GWT1	TFIID
537	TRL1	TFIID
538	EXO70	TFIID
539	ARP4	TFIID
540	SCP160	TFIID
541	SMC3	TFIID
542	JEM1	TFIID
543	LAS21	TFIID
544	IRC8	TFIID
545	MTR4	TFIID
546	GYP6	TFIID
547	LOH1
548	TAD2
549	HCA4	TFIID
550	RPC17	TFIID
551	NOP9	TFIID
552	COX16	TFIID
553	MPP10	TFIID
554	TMA22	TFIID
555	LSM8	TFIID
556	MDE1	TFIID
557	BNA1	TFIID
558	PET191	TFIID
559	POL32	TFIID
560	ANB1
561	ISY1	TFIID
562	BFA1	TFIID
563	HIT1	TFIID
564	YJR056C	TFIID
565	CDC8	TFIID
566	CBF1	TFIID
567	HAM1	TFIID
568	MOG1	TFIID
569	BUD4	TFIID
570	RPL43B	TFIID
571	JJJ3	TFIID
572	YJR098C	TFIID
573	YUH1	TFIID
574	RSM26	TFIID
575	NNF1	TFIID
576	ILM1	TFIID
577	RPS5	TFIID
578	SGM1	TFIID
579	PMT4	TFIID
580	MGM101	TFIID
581	YRA2	TFIID
582	CBT1	TFIID
583	ADD66	TFIID
584	RPL17A	TFIID
585	STE3	CR
586	EBP2	TFIID
587	MRPL38	TFIID
588	TPK3	TFIID
589	MCD4	TFIID
590	RPS27A	TFIID
591	CMC1	TFIID
592	SHE2	TFIID
593	SRP21	TFIID
594	APN1	TFIID
595	RAD27	TFIID
596	SLD2	TFIID
597	SEG2	TFIID
598	UTP11	TFIID
599	HOT13	CR
600	DHR2	TFIID
601	YKL075C	TFIID
602	MUD2	TFIID
603	LHS1	TFIID
604	YKL069W	TFIID
605	YKL063C	TFIID
606	OAR1	TFIID
607	CSE4	TFIID
608	SPC42	TFIID
609	IXR1	TFIID
610	TCD2	TFIID
611	MAK11	TFIID
612	HCS1	TFIID
613	CCE1	TFIID
614	MRT4	TFIID
615	TOF2	TFIID
616	MIC60	TFIID
617	NTR2	TFIID
618	SET3	TFIID
619	SPO14	TFIID
620	AIM29	TFIID
621	YKR078W	TFIID
622	RPF2	TFIID
623	DAD2	TFIID
624	MRPL20	TFIID
625	RPL40B	TFIID
626	PCC1	TFIID
627	BAS1	TFIID
628	RTT109	TFIID
629	SDO1	TFIID
630	RNH203	TFIID
631	ITS2-1
632	ITS2-2
633	TOS4	TFIID
634	BNA5	TFIID
635	HRI1	TFIID
636	CDA1
637	ERO1	CR
638	SEC65	TFIID
639	MDM1	TFIID
640	TAF13	TFIID
641	VPS9	TFIID
642	GIM5	TFIID
643	UTP14	TFIID
644	ATP18	TFIID
645	DUS1	TFIID
646	FPR3	TFIID
647	TCB3	TFIID
648	COG8	TFIID
649	ORC1	TFIID
650	RPS1B	TFIID
651	MFT1	TFIID
652	PIF1	TFIID
653	OGG1	TFIID
654	SPC2	TFIID
655	YML053C	TFIID
656	PRP39	TFIID
657	YML037C	TFIID
658	CGI121	TFIID
659	SRC1	TFIID
660	RPS18B	TFIID
661	UNG1	TFIID
662	OST6	TFIID
663	PSP2	TFIID
664	GIS4	TFIID
665	CDC5	TFIID
666	YMR001C-A	CR
667	AIM34	TFIID
668	CLU1	TFIID
669	BUD22	TFIID
670	PEX9
671	FAR8	TFIID
672	EIS1	CR
673	HOF1	TFIID
674	YMR030W-A
675	IOC4	TFIID
676	CSM3	TFIID
677	KAR5	TFIID
678	ABF2	TFIID
679	RCO1	TFIID
680	CTF18	TFIID
681	VBA1	TFIID
682	YTA12	TFIID
683	NPL6	TFIID
684	SRT1
685	YMR102C	CR
686	YKU80	TFIID
687	MED11	TFIID
688	ASC1	TFIID
689	PKR1	TFIID
690	STO1	TFIID
691	YMR130W	TFIID
692	RRB1	TFIID
693	RPL13B	TFIID
694	FDO1
695	YMR147W	TFIID
696	MRPS8	TFIID
697	INP2	TFIID
698	HOT1	TFIID
699	MMT1	CR
700	ADD37	TFIID
701	CIK1	TFIID
702	INP1	TFIID
703	DML1	TFIID
704	EFR3	TFIID
705	SCJ1	TFIID
706	MRPL44	TFIID
707	TRI1	TFIID
708	RNH1	TFIID
709	RNT1	TFIID
710	COA6
711	TIF11	TFIID
712	PPA2	TFIID
713	ZDS1	TFIID
714	RCE1	TFIID
715	FCP1	TFIID
716	GOT1	TFIID
717	YMR321C
718	SNZ2
719	EGT2	CR
720	HXT14
721	PFS2	TFIID
722	ZIM17	TFIID
723	YPT11	TFIID
724	RPS19B	TFIID
725	PUS4	TFIID
726	PDR17	TFIID
727	ATX1	TFIID
728	MRPL17	TFIID
729	BNI4	TFIID
730	JJJ1	TFIID
731	CNM67	TFIID
732	MGS1	TFIID
733	RAP1	TFIID
734	IES2	TFIID
735	MRX7
736	PSY2	TFIID
737	GCR2	TFIID
738	KAR1	TFIID
739	YNL184C
740	PBR1
741	RPS3	TFIID
742	NOP13	TFIID
743	MDG1	CR
744	FMP41	TFIID
745	GIM3	TFIID
746	RPC31	TFIID
747	PGA2	TFIID
748	ALF1	TFIID
749	LSM7	TFIID
750	YSF3	TFIID
751	DGR1
752	NRK1	TFIID
753	TEP1
754	SPC98	TFIID
755	NOP15	TFIID
756	YNL108C	TFIID
757	YAF9	TFIID
758	PHO23	TFIID
759	RPS7B	TFIID
760	TOP2	TFIID
761	TPM1	TFIID
762	FKH2	TFIID
763	GCD10	TFIID
764	YNL040W	TFIID
765	GPI15	TFIID
766	YNL035C	TFIID
767	PUB1	TFIID
768	YNL010W	TFIID
769	RLP7	TFIID
770	RPC34	TFIID
771	NRM1	CR
772	ACC1	CR
773	YNR021W	TFIID
774	MRPL50	TFIID
775	SNF12	TFIID
776	MPP6	TFIID
777	SEC12	TFIID
778	YNR048W	TFIID
779	MSO1	TFIID
780	ESF2	TFIID
781	YNR063W	TFIID
782	YOL155W-A
783	DCP1	TFIID
784	PSF3	TFIID
785	RPL25	TFIID
786	TRM11	TFIID
787	RPL18A	TFIID
788	PAP2	TFIID
789	TPT1	TFIID
790	IZH4
791	RFC4	TFIID
792	TRM10	TFIID
793	MPD2	TFIID
794	REX4	TFIID
795	ATP19	TFIID
796	NBA1	TFIID
797	NUF2	TFIID
798	YOL057W	TFIID
799	GPM3	TFIID
800	AIM39	TFIID
801	GAL11	TFIID
802	GSH2	TFIID
803	NOP12	TFIID
804	RPS15	TFIID
805	MSE1	TFIID
806	SIL1	TFIID
807	HTZ1	TFIID
808	TOP1	TFIID
809	RPB11	TFIID
810	UTP23	TFIID
811	TSR3	TFIID
812	AUS1	TFIID
813	YOR011W-A
814	HST3	CR
815	CYC2	TFIID
816	HIR2	TFIID
817	GLO4
818	ETT1	TFIID
819	NOB1	TFIID
820	ASE1	TFIID
821	MSA1	TFIID
822	VPS5	TFIID
823	SGO1	TFIID
824	RTS2	TFIID
825	BUD21	TFIID
826	RKI1	TFIID
827	RPS7A	TFIID
828	RAS1	TFIID
829	VAM3	TFIID
830	YOR111W	TFIID
831	TRS33	TFIID
832	CAT5	TFIID
833	ORT1	TFIID
834	THI80	TFIID
835	ELG1	TFIID
836	SLP1	TFIID
837	DDP1	TFIID
838	GET4	TFIID
839	SWT1	TFIID
840	MED4	TFIID
841	MPC54
842	SYC1	TFIID
843	MSB1	TFIID
844	BFR1	TFIID
845	MRM1	TFIID
846	NOC2	TFIID
847	STE4	TFIID
848	RUD3	TFIID
849	RFC1	TFIID
850	WTM2	TFIID
851	MGE1	TFIID
852	KIN4	TFIID
853	DFR1	TFIID
854	ABP140	TFIID
855	PUS7	TFIID
856	TMA16	TFIID
857	DSE3	CR
858	RBL2	TFIID
859	PAC1	TFIID
860	FSF1	TFIID
861	HEM4	TFIID
862	PLP2	TFIID
863	HUA2	TFIID
864	MPD1	TFIID
865	RRS1	TFIID
866	UAF30	TFIID
867	ISW2	TFIID
868	SPS4
869	YOR314W
870	SFG1	CR
871	PMT3	TFIID
872	PRO2	TFIID
873	RPA43	TFIID
874	YOR342C	TFIID
875	CIR2	TFIID
876	SCP1	TFIID
877	NDD1	TFIID
878	KAR9	TFIID
879	PLC1	TFIID
880	KEL3	TFIID
881	YPL257W-B
882	BBP1	TFIID
883	HFI1	TFIID
884	VIK1	TFIID
885	ALG5	TFIID
886	PCL8	TFIID
887	SRP72	TFIID
888	IPL1	TFIID
889	YPL199C	TFIID
890	DDC1	TFIID
891	MF(ALPHA)1	CR
892	RTC6	TFIID
893	RTT10	TFIID
894	CTI6	TFIID
895	BEM4	TFIID
896	AIM44	CR
897	TGS1	TFIID
898	NOP53	TFIID
899	FRK1	CR
900	SPP1	TFIID
901	ODC1
902	SPO19
903	TAF14	TFIID
904	KAP120	TFIID
905	SPC29	TFIID
906	TFB2	TFIID
907	YPL108W	TFIID
908	SEC62	TFIID
909	RPS6A	TFIID
910	SEC16	TFIID
911	SEN54	TFIID
912	RPS9A	TFIID
913	YPL080C
914	YPL077C	TFIID
915	YTA6	TFIID
916	YPL068C	TFIID
917	VPS28	TFIID
918	TIM50	TFIID
919	MFM1	TFIID
920	ARL3	TFIID
921	NOP4	TFIID
922	SSN3	TFIID
923	MET31	TFIID
924	EGD1	TFIID
925	SRL4
926	SUV3	TFIID
927	MRPS16	TFIID
928	RET3	TFIID
929	TFC8	TFIID
930	RLF2	TFIID
931	NTO1	TFIID
932	TAH18	TFIID
933	MAK3	TFIID
934	NHP6A	TFIID
935	TFB4	TFIID
936	BRR1	TFIID
937	ARO7	TFIID
938	HOS1	TFIID
939	LTP1	TFIID
940	RPL11A	TFIID
941	FHL1	TFIID
942	RRG8	TFIID
943	MRI1	TFIID
944	CLB2	CR
945	CLB5	TFIID
946	YLH47	TFIID
947	RRP9	TFIID
948	LOA1	TFIID
949	YPR148C	TFIID
950	URN1	TFIID
951	MRP2	TFIID
952	BSP1	TFIID
953	DPM1	TFIID

## Sheet: Fig.4C_up
	gene	TFIID or CR
1	SEO1
2	YAL064W
3	YAL063C-A
4	BDH1	CR
5	FLC2	TFIID
6	GCV3	TFIID
7	YAR068W
8	PHO11
9	YBL113C
10	BNA4
11	GPI18	TFIID
12	RCR1	TFIID
13	RPL4A	TFIID
14	FIG1
15	YBR056W-A	CR
16	NRG2	CR
17	YBR071W	CR
18	RDH54	TFIID
19	ECM8
20	AAC3	TFIID
21	YMC2	TFIID
22	DTR1
23	SMP1
24	YBR238C	TFIID
25	THI2
26	ARO4	CR
27	SPO23
28	APM3	TFIID
29	PCA1	TFIID
30	PHO89	CR
31	MAL33
32	MAL32
33	PAU24
34	YCL075W
35	YCL074W
36	CHA1	CR
37	RDT1
38	SPS22
39	HIS4	CR
40	YCR007C
41	SLM5	TFIID
42	SSK22	TFIID
43	GIT1
44	YCR099C	TFIID
45	YCR100C	TFIID
46	YCR101C	TFIID
47	YCR102C	CR
48	PAU3
49	MPH2
50	HXT15
51	THI13
52	AAD4	CR
53	YDL242W
54	YDL241W	TFIID
55	GYP7	TFIID
56	SSB1	TFIID
57	PRR2
58	YDL211C	TFIID
59	GGC1	CR
60	CDC9	TFIID
61	GAL3
62	GCV1	CR
63	FAL1	TFIID
64	ENA1
65	SWF1
66	ARO1	CR
67	MKC7	TFIID
68	YDR209C
69	CRF1
70	YAP6
71	EXG2	TFIID
72	GIC2	CR
73	HXT6
74	ARO10	CR
75	ATO3	TFIID
76	SPT3
77	RIB3	CR
78	GIN4	TFIID
79	EUG1	TFIID
80	API2
81	IRC4
82	DLD3	CR
83	DSF1
84	HXT13
85	SIT1	CR
86	PCM1	TFIID
87	PAU2
88	FRD1	TFIID
89	UTR2	CR
90	TIR1
91	BUD25
92	SAH1	CR
93	ERG28	CR
94	MEI4
95	ACA1
96	CEM1	TFIID
97	ARG5,6	CR
98	RNR1	CR
99	ALD5	CR
100	UTP7	TFIID
101	SHO1	TFIID
102	FTR1	CR
103	PUG1
104	YER187W
105	YER188W
106	YER189W
107	YFL068W
108	YFL067W
109	COS4
110	DDI2
111	SNO3
112	SNZ3
113	THI5
114	ZNF1
115	YFL051C
116	YFL040W
117	PAU5
118	YFL019C
119	HXT10
120	DCV1
121	GSY1	CR
122	PES4
123	RPL2A	TFIID
124	YFR054C
125	IRC7	TFIID
126	COS12
127	YGL262W
128	YGL260W
129	YPS5
130	VEL1
131	ADE5,7	TFIID
132	COG1	TFIID
133	SUT1	TFIID
134	YGL039W	TFIID
135	YGL034C
136	ERG26	TFIID
137	GSC2	TFIID
138	CAX4	TFIID
139	YGR039W
140	KSS1	CR
141	ADE6	TFIID
142	TPC1
143	TRS65	TFIID
144	ERG1	CR
145	ATF2	CR
146	CRH1	CR
147	ADE3	CR
148	SLI1	TFIID
149	RTA1
150	AMA1
151	TNA1	TFIID
152	IMA1
153	MAL12
154	PAU12
155	COS6	CR
156	YRF1-3
157	YHL050C
158	COS8	TFIID
159	ARN2	CR
160	PAU13
161	YHL042W
162	YHL041W
163	VMR1	CR
164	AIM17	TFIID
165	ERG11	CR
166	MIP6
167	ARG4	CR
168	RRM3	TFIID
169	MSC7	TFIID
170	NCP1	TFIID
171	DOG2	TFIID
172	AAP1	TFIID
173	YHK8	TFIID
174	YHR054C	CR
175	ERG7	TFIID
176	SAE3
177	ARO9	CR
178	CHS7	TFIID
179	DCD1	TFIID
180	SKG6	TFIID
181	RTT107	TFIID
182	YHR210C
183	YHR213W-A
184	YHR214W
185	PHO12
186	IMD2	CR
187	YHR218W
188	YHR219W
189	YIL175W
190	YIL174W
191	YIL171W
192	HXT12
193	SUC2	TFIID
194	AXL2	TFIID
195	SIM1	CR
196	QDR2	CR
197	PRM5	CR
198	HIS5	CR
199	SEC24	TFIID
200	YIL108W	CR
201	RNR3
202	RGI2
203	DAL1
204	DAL4
205	DCG1
206	YIR042C
207	YIR043C
208	VTH2
209	HXT9
210	YJL218W
211	REE1	TFIID
212	YJL213W	TFIID
213	ACO2	TFIID
214	PHO90	TFIID
215	RPS22A	TFIID
216	TOH1
217	FAR1	CR
218	MRS3	TFIID
219	PRM10
220	YJL107C
221	LSB6	TFIID
222	ARG3	CR
223	SCP160	TFIID
224	IRC18
225	ILV3	CR
226	ANB1
227	BNA2
228	CPA2	CR
229	TDA4
230	BAT2	CR
231	YJR149W
232	DAN1
233	YJR154W	TFIID
234	SOR1
235	MCH2
236	COS9	TFIID
237	SRY1	TFIID
238	URA1	CR
239	STE3	CR
240	PIR1	CR
241	KDX1	TFIID
242	PGM1	TFIID
243	GFA1	TFIID
244	YKL102C
245	HSL1	CR
246	TEF4	CR
247	MAE1	TFIID
248	AUR1	TFIID
249	MRP17	TFIID
250	PRY2	CR
251	BCH2	TFIID
252	KTR2	CR
253	MTD1	TFIID
254	PXL1	TFIID
255	SRL3	CR
256	YLL067C
257	YLL066C
258	AYT1	TFIID
259	YLL058W	TFIID
260	JLP1
261	YLL054C	TFIID
262	FRE6	TFIID
263	YBT1	TFIID
264	RNP1
265	RPL8B	TFIID
266	FPS1	TFIID
267	ATG10
268	GRC3	TFIID
269	RIX7	TFIID
270	YLL032C	TFIID
271	TPO1	CR
272	ISA1	CR
273	PAU17
274	COX19	TFIID
275	DPS1	TFIID
276	YLL017W
277	SDC25
278	BPT1	TFIID
279	YEH1	CR
280	SOF1	TFIID
281	LMO1
282	NOC3	TFIID
283	CMS1	TFIID
284	THI73
285	SSK1	TFIID
286	NSE1	TFIID
287	PAM18	TFIID
288	LOT6	TFIID
289	MEU1	TFIID
290	YEH2	TFIID
291	AAT2	CR
292	RPL15A	TFIID
293	YLR030W
294	YLR031W
295	RAD5	TFIID
296	PAU23
297	RIC1	TFIID
298	AFB1	CR
299	YLR042C	CR
300	TRX1	TFIID
301	PDC1	CR
302	STU2	TFIID
303	YLR046C	TFIID
304	FRE8	TFIID
305	RPS0B	TFIID
306	YLR049C	CR
307	YLR050C	TFIID
308	OSW2
309	ERG3	CR
310	SHM2	TFIID
311	REX2	TFIID
312	FRS1	TFIID
313	BMT6	TFIID
314	ENV10	TFIID
315	SPC3	TFIID
316	MEF1	TFIID
317	XYL2
318	LAM6
319	RFU1	TFIID
320	RPL10	CR
321	FMP25	TFIID
322	GAL2
323	EMP70	TFIID
324	RAX2	CR
325	ARP6	TFIID
326	GAA1	TFIID
327	ALT1	TFIID
328	GEP5	TFIID
329	GIS3	TFIID
330	IOC2	TFIID
331	KIN2	TFIID
332	CHA4	TFIID
333	ICT1	TFIID
334	MIM2
335	ERG27	TFIID
336	CDC45	TFIID
337	LCL2	TFIID
338	MDN1	TFIID
339	REX3	TFIID
340	HOG1	CR
341	CFT2	TFIID
342	YPS1	TFIID
343	YPS3
344	YLR122C
345	YLR125W	TFIID
346	YLR126C	TFIID
347	DIP2	TFIID
348	ZRT2	CR
349	PDC5
350	TIS11	CR
351	RKM5
352	SLS1	TFIID
353	DPH6	TFIID
354	ACF2	TFIID
355	SPE4	TFIID
356	STM1	TFIID
357	ACS2	CR
358	RNH203	TFIID
359	RDN25-1
360	RDN25-2
361	YLR154C-G
362	YLR154C-H
363	YLR156W
364	YLR156C-A
365	YLR157C-C
366	YLR159W
367	YLR161W
368	RPS31	TFIID
369	CBF5	TFIID
370	RFX1	TFIID
371	YLR179C	CR
372	SAM1	CR
373	VTA1	TFIID
374	SWI6	TFIID
375	TOS4	TFIID
376	RPL37A	TFIID
377	EMG1	TFIID
378	SKG3	TFIID
379	MDL1	TFIID
380	MMR1	TFIID
381	NCW2
382	NMT1	TFIID
383	PWP1	TFIID
384	NOP56	TFIID
385	YKE2	TFIID
386	PNP1	TFIID
387	CLB4	TFIID
388	ATG38	TFIID
389	TUB4	TFIID
390	CRR1
391	UTP13	TFIID
392	YLR225C	CR
393	YLR227W-B
394	ECM22	TFIID
395	EST1	TFIID
396	TOP3	TFIID
397	YLR236C
398	THI7	TFIID
399	VPS34	TFIID
400	CSC1	TFIID
401	ARV1	TFIID
402	GPN3	TFIID
403	MAP1	TFIID
404	CDD1	TFIID
405	YEF3	CR
406	YLR255C
407	HAP1	CR
408	RED1	TFIID
409	RPS28B	TFIID
410	NEJ1	TFIID
411	PDR8	TFIID
412	BOP2	CR
413	YCS4	TFIID
414	PIG1
415	MCM5	TFIID
416	YSH1	TFIID
417	YLR278C	TFIID
418	YLR281C
419	ECI1	TFIID
420	NNT1	TFIID
421	YLR287C	TFIID
422	GSP1	TFIID
423	EXG1	CR
424	ACO1	CR
425	STT4	TFIID
426	CDA1
427	YLR307C-A
428	CDA2
429	SPH1	TFIID
430	CDC3	TFIID
431	TAD3	TFIID
432	EST2	TFIID
433	RPL38	TFIID
434	NMA1	TFIID
435	REC102
436	JIP3
437	MID2	TFIID
438	snR61
439	snR55
440	snR57
441	VRP1
442	RPP0	TFIID
443	SPO77
444	FKS1	CR
445	YLR342W-A	CR
446	GAS2
447	RPL26A	TFIID
448	DIC1
449	ORM2	TFIID
450	NIT3	TFIID
451	BUD8	TFIID
452	ILV5	CR
453	ADE13	TFIID
454	NMD4	TFIID
455	GRX8	CR
456	RPS22B	TFIID
457	ELO3	TFIID
458	FBP1
459	SEC61	TFIID
460	CTF3	TFIID
461	NAM2	TFIID
462	SMC6	TFIID
463	IKI3	TFIID
464	SWC7	TFIID
465	VAC14	TFIID
466	RPS29A	TFIID
467	STE23	TFIID
468	ECM19
469	ATP10	TFIID
470	CST9	TFIID
471	AFG2	TFIID
472	DUS3	TFIID
473	SEI1
474	DUS4	TFIID
475	RPL31B	TFIID
476	UTP21	TFIID
477	VIP1	TFIID
478	CTR3
479	INA1	CR
480	PUN1	CR
481	YLR415C
482	VPS36	TFIID
483	URA4	TFIID
484	TUS1	TFIID
485	CRN1	TFIID
486	SEN1	TFIID
487	IMD3	CR
488	CNA1	TFIID
489	DIF1	TFIID
490	MRPL4	TFIID
491	RPS1A	TFIID
492	SIR3	TFIID
493	ECM7	TFIID
494	GMC2
495	YLR446W	TFIID
496	RPL6B	TFIID
497	FPR4	TFIID
498	SST2	CR
499	RIF2	TFIID
500	YLR456W	TFIID
501	YLR460C	CR
502	PAU4
503	YLR462W
504	YLR464W
505	ERG13	TFIID
506	TUB3	TFIID
507	AIM33	CR
508	YML083C
509	SMA2
510	HUG1
511	IMD4	TFIID
512	YML054C-A
513	ERG6	CR
514	HXT2	CR
515	snR78
516	snR76
517	snR73
518	SPO20
519	PEX9
520	ARG7	TFIID
521	SNZ1	TFIID
522	YMR103C
523	YPK2	TFIID
524	ADE17	TFIID
525	YMR122W-A	CR
526	GAT2	CR
527	GCV2	TFIID
528	ERG2	TFIID
529	YMR206W
530	DFG5	TFIID
531	YMR244W
532	TRM732	TFIID
533	LCB1	TFIID
534	ADE4	TFIID
535	YMR315W-A
536	DIA1	CR
537	SNO4
538	ERR3
539	DDI3
540	THI12
541	ORC5	TFIID
542	MER1
543	CHS1	CR
544	LEU4	CR
545	YIP3	TFIID
546	PHO91	TFIID
547	MVD1	TFIID
548	BIO5
549	BIO4
550	BIO3
551	YNR065C	TFIID
552	YNR066C	TFIID
553	YNR071C
554	HXT17
555	MAN2
556	COS10	TFIID
557	YNR075C-A
558	PAU6
559	AAD15
560	YOL163W
561	YOL162W
562	YOL160W
563	CSS3
564	ENB1	CR
565	HXT11
566	GAS4
567	SMF1	CR
568	IZH4
569	MSH2	TFIID
570	MHF1
571	ESC8	TFIID
572	CMK2	TFIID
573	IRC10
574	YOL014W	TFIID
575	YOR008C-A
576	TIR4
577	YOR029W
578	RPL3	CR
579	ATX2	TFIID
580	DIA2	TFIID
581	RKI1	TFIID
582	LEU9	TFIID
583	ADE2
584	BAG7
585	PTP2	TFIID
586	HES1
587	YOR238W	TFIID
588	UBC11
589	FIT2	CR
590	YOR385W	TFIID
591	HSP33
592	YRF1-7
593	YPL276W
594	PBI1
595	YPL245W
596	CIN2	TFIID
597	FAS2	CR
598	SPT14	TFIID
599	SVS1	CR
600	PRM4	CR
601	GDE1	TFIID
602	YPL062W
603	SUR1	CR
604	SRL4
605	RRP12	TFIID
606	CIT3
607	PDH1	CR
608	REC8
609	SUT2	TFIID
610	CMR3
611	YPR014C
612	TKL1	TFIID
613	YPR078C
614	YPR145C-A
615	YPR204W

## Sheet: Fig.4C_down
	gene	TFIID or CR
1	BDH2
2	PEX22
3	SSA1	CR
4	SSA3	TFIID
5	CMC2	TFIID
6	YBL059W	TFIID
7	SHP1	TFIID
8	MOH1
9	RRT1
10	PIM1	TFIID
11	UGA2	TFIID
12	YBR012W-B
13	RFS1	TFIID
14	YRO2	CR
15	YBR062C	TFIID
16	HSP26
17	YBR072C-A
18	UBC4	TFIID
19	FES1	TFIID
20	YSA1	TFIID
21	SUS1	TFIID
22	TKL2
23	MUD1	TFIID
24	CBP6	TFIID
25	TPS1	CR
26	ATG14	TFIID
27	OPY1	TFIID
28	RTC2
29	ICS2	CR
30	SSE2	TFIID
31	NTC20	TFIID
32	OM14	CR
33	LSR1
34	DAD3	TFIID
35	SDH8	TFIID
36	YCL048W-A
37	YCL042W
38	GLK1	CR
39	GRX1	TFIID
40	AGP1	CR
41	YCL019W
42	VMA9	TFIID
43	YCP4	TFIID
44	PGK1	CR
45	SRD1	CR
46	HSP30	CR
47	YCR024C-B	CR
48	PMP1	CR
49	AHC2	TFIID
50	TRX3	TFIID
51	HBT1
52	FMP45
53	YDL218W
54	RTN2	CR
55	YDL199C	TFIID
56	INH1	TFIID
57	UGX2
58	ATG9	TFIID
59	RPN5	TFIID
60	STF1	TFIID
61	TMA17	CR
62	SNU23	TFIID
63	RPN6	TFIID
64	UBX3	TFIID
65	NDE2
66	tK(UUU)D
67	GPM2
68	RPN4	CR
69	MRH1	CR
70	NRG1	CR
71	FMP16
72	TPS2	CR
73	PET100	TFIID
74	tR(ACG)D
75	COX26
76	KGD2	TFIID
77	NUM1	TFIID
78	CPR1	CR
79	CWC15	TFIID
80	HSP42	CR
81	CSN9	TFIID
82	AHA1	CR
83	MFB1	TFIID
84	YDR222W	CR
85	VHS1	CR
86	MET32	TFIID
87	HSP78	TFIID
88	GLO2	TFIID
89	PMP3	CR
90	NSE3	TFIID
91	PIB1	TFIID
92	SWR1	TFIID
93	GGA1	TFIID
94	SEM1	TFIID
95	ATP17	TFIID
96	SDH6
97	NCB2	CR
98	PDR15	CR
99	MFA1
100	YDR461C-A
101	VPS3	TFIID
102	EMI1	TFIID
103	GRX2	CR
104	QCR7	TFIID
105	CIN8	TFIID
106	CYC7
107	IMT4
108	RPR1
109	PMP2	CR
110	UBC8	TFIID
111	PRE1	TFIID
112	CHZ1	TFIID
113	EDC2	CR
114	PHM8
115	KRE29	TFIID
116	MXR1	CR
117	PIC2	CR
118	YER053C-A
119	GIP2
120	GPP2	CR
121	VTC1	CR
122	PUP3	TFIID
123	SSA4	TFIID
124	LSM4	TFIID
125	YER121W
126	DSE1	CR
127	YER137C
128	MAG1	TFIID
129	LSM5	TFIID
130	SPI1	CR
131	tR(ACG)E
132	SPT2	TFIID
133	RAD4	TFIID
134	AGX1
135	MDJ1	TFIID
136	HSP12
137	YPI1	TFIID
138	RPN11	TFIID
139	FAR7	TFIID
140	IGD1
141	MET10	TFIID
142	HAP2	TFIID
143	VID30	TFIID
144	MTC3	TFIID
145	COX13	TFIID
146	COX4	TFIID
147	STR3	CR
148	PEX14	TFIID
149	GPG1
150	OLE1	CR
151	PNC1	CR
152	AGA2
153	SCW11	CR
154	SCL1	TFIID
155	MPO1	TFIID
156	COG7	TFIID
157	STF2	CR
158	NQM1
159	RME1	CR
160	FMP48	CR
161	YGR053C
162	PIL1	CR
163	CTT1
164	tT(UGU)G1
165	GTF1	TFIID
166	CLB1	CR
167	YGR109W-A
168	YGR127W	TFIID
169	YGR130C	TFIID
170	PRE9	TFIID
171	BTN2	CR
172	YGR164W
173	tL(CAA)G3
174	QCR9	TFIID
175	YGR201C
176	SPG1
177	SOL4
178	PUP2	TFIID
179	ENO1	CR
180	tT(UGU)G2
181	GND2
182	RTT102	TFIID
183	YOR1	CR
184	MUP3	CR
185	WSC4
186	DUR3
187	OTU2	TFIID
188	YHR033W
189	FSH1	CR
190	PPE1
191	RTC3
192	HXT4	CR
193	HXT5
194	GRE3	CR
195	TRR2	TFIID
196	SPS100
197	YHR140W
198	DSE2	CR
199	ATG7	TFIID
200	YHR202W
201	OM45	TFIID
202	STH1	TFIID
203	RPI1	CR
204	SDP1
205	YIL102C
206	XBP1
207	FMC1
208	FYV10	TFIID
209	AIM19
210	FIS1	TFIID
211	PIG2	TFIID
212	MET28	CR
213	DAL3
214	YIR035C	TFIID
215	OPT1	CR
216	YJL163C
217	YJL144W	CR
218	NCA3
219	MEF2	TFIID
220	PRY1	CR
221	YJL068C	TFIID
222	TDH1	CR
223	UBX6	CR
224	YJL045W
225	KAR2	CR
226	COX16	TFIID
227	LSO1
228	TDH2	CR
229	MET3	TFIID
230	CYC1	CR
231	YJR085C	TFIID
232	STE18	TFIID
233	YJR096W	TFIID
234	YJR115W
235	MET5	TFIID
236	HXT16
237	TRT2
238	MNN4	TFIID
239	YKT6	TFIID
240	MIA40	TFIID
241	NNR2
242	MCR1	CR
243	RPT1	TFIID
244	SDH3	TFIID
245	CWP2	CR
246	YKL091C	TFIID
247	CAB3	TFIID
248	MDH1	CR
249	YKL068W-A	CR
250	YKL065W-A
251	MPE1	TFIID
252	VPS24	TFIID
253	UGP1	CR
254	GPX1
255	YKL018C-A	TFIID
256	ATP7	TFIID
257	DID4	TFIID
258	MEH1	TFIID
259	YPT52	TFIID
260	MIC60	TFIID
261	NTR2	TFIID
262	tR(ACG)K
263	SPO14	TFIID
264	DAL80
265	DID2	TFIID
266	GAP1
267	tK(UUU)K
268	HSP104	CR
269	SUL2	TFIID
270	tR(ACG)L
271	CPR6	TFIID
272	ATG39
273	ERO1	CR
274	MSC1	CR
275	CUE4
276	TSL1	CR
277	ATP18	TFIID
278	DAK1	TFIID
279	ORC1	TFIID
280	YML053C	TFIID
281	SRC1	TFIID
282	RCF1	TFIID
283	YAP1	CR
284	GLO1	TFIID
285	EIS1	CR
286	YET2
287	IOC4	TFIID
288	SEG1	TFIID
289	YMR090W	CR
290	NPL6	TFIID
291	MUB1	TFIID
292	PGM2	CR
293	MED11	TFIID
294	YMR114C	TFIID
295	MGR3	TFIID
296	ALD3
297	DDR48	CR
298	PAI3
299	SIP18
300	YMR175W-A
301	HSC82	CR
302	YMR196W	TFIID
303	GAD1	CR
304	COX7	TFIID
305	MRPL33	TFIID
306	PRC1	TFIID
307	GLC8	TFIID
308	HCH1	TFIID
309	YNL277W-A
310	YNL234W	TFIID
311	NNR1
312	YNL195C
313	YNL194C
314	YGP1
315	CUZ1	TFIID
316	PGA2	TFIID
317	MFA2
318	MEP2
319	EAF7	TFIID
320	YDJ1	TFIID
321	COX5A	TFIID
322	PBI2
323	HEF3
324	SIS1	CR
325	ATG3	TFIID
326	YNR014W
327	MPP6	TFIID
328	EGO4
329	GRE2	CR
330	DCP1	TFIID
331	ADH1	CR
332	PHM7
333	ATG34	TFIID
334	ATP19	TFIID
335	DDR2
336	RRT8	TFIID
337	LDS2
338	PRE6	TFIID
339	OPI10	TFIID
340	SIL1	TFIID
341	tP(UGG)O1
342	SGT2	TFIID
343	tR(ACG)O
344	HSP10	TFIID
345	YOR020W-A	TFIID
346	STI1	CR
347	TMC1	CR
348	YOR062C	CR
349	RTS2	TFIID
350	GCY1	TFIID
351	ATG40
352	PNS1	CR
353	DDP1	TFIID
354	DCS2
355	GSP2	TFIID
356	YOR186W
357	AIM41	TFIID
358	ESA1	TFIID
359	TMA16	TFIID
360	CDC31	TFIID
361	RPN8	TFIID
362	DSE3	CR
363	YOR289W	TFIID
364	MBF1	CR
365	TYE7	CR
366	PUT4
367	SCP1	TFIID
368	YPL257W-B
369	HSP82	CR
370	USV1
371	YPL225W	TFIID
372	GRE1
373	COA2	TFIID
374	UIP4
375	RTC6	TFIID
376	AIM44	CR
377	SPP1	TFIID
378	RNY1	TFIID
379	YPL119C-A	TFIID
380	DBP1	TFIID
381	YPL107W	TFIID
382	SSE1	TFIID
383	YPL034W	TFIID
384	SKS1	CR
385	tF(GAA)P1
386	YPR010C-A	TFIID
387	YPR098C	TFIID
388	FHL1	TFIID
389	RPN7	TFIID
390	YPR108W-A
391	tT(UGU)P
392	tK(UUU)P
393	NCE102	CR
394	TPO3	CR
395	CUR1	TFIID
396	AQY1

## Sheet: Fig.4D_up
	gene	TFIID or CR
1	BDH2
2	BDH1	CR
3	ACS1
4	FLC2	TFIID
5	GCV3	TFIID
6	CDC19	CR
7	YAL037C-A
8	FUN19	TFIID
9	PSK1	TFIID
10	TPD3	TFIID
11	CYS3	CR
12	SSA1	CR
13	YAR009C
14	ADE1	TFIID
15	SUP56
16	UIP3	TFIID
17	YAT1
18	tL(UAA)B1
19	tF(GAA)B
20	ATP1	TFIID
21	CDC27	TFIID
22	ATG8	TFIID
23	SSA3	TFIID
24	PRX1	CR
25	SHP1	TFIID
26	SEC17	TFIID
27	MOH1
28	RRT1
29	ECM13
30	FUI1	TFIID
31	PRE7	TFIID
32	MRPL16	TFIID
33	RIB1	CR
34	PET9	CR
35	PIM1	TFIID
36	ACH1	TFIID
37	NTH2	CR
38	GPI18	TFIID
39	RCR1	TFIID
40	UGA2	TFIID
41	HHF1	CR
42	HHT1	CR
43	YBR016W	TFIID
44	FUR4
45	PDX3	TFIID
46	tV(UAC)B
47	RFS1	TFIID
48	YBR053C	TFIID
49	YRO2	CR
50	tL(UAA)B2
51	YBR056W	TFIID
52	YBR056W-A	CR
53	BAP2	CR
54	HSP26
55	ECM8
56	YBR085C-A	CR
57	NHP6B	TFIID
58	FES1	TFIID
59	VID24	TFIID
60	AIM3	TFIID
61	ALG1	TFIID
62	LYS2
63	TKL2
64	TEF2	CR
65	TPS1	CR
66	AGP2	CR
67	YBR139W	CR
68	IRA1	TFIID
69	RTC2
70	ARA1	CR
71	TBS1	TFIID
72	APD1	TFIID
73	ICS2	CR
74	AMN1	CR
75	SSE2	TFIID
76	NPL4	TFIID
77	SMP1
78	YBR182C-A
79	YPC1
80	PGI1	CR
81	YBR196C-A
82	KTR4	TFIID
83	YBR201C-A	TFIID
84	COS111
85	tC(GCA)B
86	NGR1	TFIID
87	SDS24	TFIID
88	PCS60	TFIID
89	OM14	CR
90	LSR1
91	GPX2	CR
92	RIB5	CR
93	SDH8	TFIID
94	UBX7	TFIID
95	SAF1	TFIID
96	YBR285W
97	APE3	CR
98	YBR287W	TFIID
99	BSD2	TFIID
100	CTP1
101	PCA1	TFIID
102	MAL33
103	MAL31	CR
104	VBA3
105	PBN1	TFIID
106	YCL048W-A
107	YCL042W
108	GLK1	CR
109	GRX1	TFIID
110	HIS4	CR
111	AGP1	CR
112	SUP53
113	LEU2
114	NFS1	TFIID
115	YCL012C	TFIID
116	snR43
117	CIT2	CR
118	YCR007C
119	tN(GUU)C
120	ADY2
121	PGK1	CR
122	HSP30	CR
123	YCR024C-B	CR
124	PMP1	CR
125	YCR025C
126	BPH1	TFIID
127	SUP61
128	ATG15	TFIID
129	SSK22	TFIID
130	AHC2	TFIID
131	TRX3	TFIID
132	YCR095W-A	TFIID
133	YCR099C	TFIID
134	YCR100C	TFIID
135	YCR101C	TFIID
136	YCR102C	CR
137	ADY3	TFIID
138	GUD1	TFIID
139	GYP7	TFIID
140	HBT1
141	FMP45
142	YDL218W
143	RTN2	CR
144	YDL199C	TFIID
145	SNF3	TFIID
146	LYS20	CR
147	DLD1	TFIID
148	UGX2
149	SFA1	CR
150	ATG9	TFIID
151	RPN5	TFIID
152	STF1	TFIID
153	CDC48	TFIID
154	YDL124W	CR
155	SNA4	CR
156	IWR1	TFIID
157	ATG20	TFIID
158	TMA17	CR
159	PHO2	TFIID
160	YDL086W	TFIID
161	NDE2
162	YET3	TFIID
163	BDF2	CR
164	COX9	TFIID
165	IDP1	CR
166	PEX19	TFIID
167	RAD59	TFIID
168	tK(UUU)D
169	STP4
170	NPC2	TFIID
171	MRP10	TFIID
172	GPR1	TFIID
173	RTK1	CR
174	GPD1	CR
175	RPN4	CR
176	tS(AGA)D1
177	RPT2	TFIID
178	NTH1	CR
179	TRP1
180	SNQ2	CR
181	GCV1	CR
182	tV(UAC)D
183	REG1	TFIID
184	YDR029W
185	PST2	CR
186	MRH1	CR
187	tL(UAA)D
188	YDR034W-B
189	ENA1
190	NRG1	CR
191	TPI1	CR
192	PST1	CR
193	UBC5	TFIID
194	FMP16
195	TPS2	CR
196	SED1	CR
197	AFR1	TFIID
198	tR(ACG)D
199	tQ(UUG)D2
200	COX26
201	KIN1	TFIID
202	SAC6	TFIID
203	YCF1	CR
204	KGD2	TFIID
205	CTH1	TFIID
206	CPR1	CR
207	CWC15	TFIID
208	tQ(UUG)D3
209	HSP42	CR
210	ARG82	CR
211	SDH4	TFIID
212	MSS116	TFIID
213	RAV2	TFIID
214	COQ4	TFIID
215	tI(UAU)D
216	AHA1	CR
217	HTB1	CR
218	HTA1	CR
219	YDR246W-A
220	VHS1	CR
221	MET32	TFIID
222	HSP78	TFIID
223	tS(AGA)D2
224	YDR262W	TFIID
225	CCC2	CR
226	PMP3	CR
227	MTH1	TFIID
228	YDR278C
229	RTT103	TFIID
230	SSD1	TFIID
231	DPL1	TFIID
232	RAD34	TFIID
233	tF(GAA)D
234	TIM11	TFIID
235	PEX3	TFIID
236	UBX5	TFIID
237	HXT7
238	HXT6
239	HXT3	CR
240	YPS7	TFIID
241	EMT1
242	ATP22	TFIID
243	GGA1	TFIID
244	SEM1	TFIID
245	YDR365W-B
246	FRQ1	TFIID
247	ARO10	CR
248	YRA1	CR
249	YDR381C-A	TFIID
250	ATO3	TFIID
251	YDR391C	TFIID
252	SPT3
253	RPT3	TFIID
254	NCB2	CR
255	PDR15	CR
256	ADE8	TFIID
257	RPN9	TFIID
258	TOM1	TFIID
259	MFA1
260	snR13
261	PEX29	TFIID
262	PHO8	TFIID
263	VPS60	TFIID
264	SAM2	CR
265	EMI1	TFIID
266	GRX2	CR
267	SPS2
268	YDR524W-C
269	YDR524C-B	CR
270	API2
271	QCR7	TFIID
272	HSP31	CR
273	STL1
274	RMD6	TFIID
275	DLD3	CR
276	SIT1	CR
277	CAN1	TFIID
278	PRB1	CR
279	snR67
280	snR53
281	GLY1	CR
282	CYC7
283	UTR5
284	HYP2	CR
285	MTC7	CR
286	IMT4
287	RIP1	TFIID
288	RPR1
289	PMP2	CR
290	UBC8	TFIID
291	GLC3	CR
292	GCN4	CR
293	YEL008W
294	snR14
295	YAT2	TFIID
296	tH(GUG)E1
297	MIG3	CR
298	EDC2	CR
299	PHM8
300	KRE29	TFIID
301	HVG1
302	YER039C-A	TFIID
303	MXR1	CR
304	ERG28	CR
305	tQ(UUG)E1
306	RSM18	TFIID
307	JHD1	TFIID
308	PIC2	CR
309	YER053C-A
310	GIP2
311	FCY2	CR
312	GPP2	CR
313	VHR2	CR
314	ICL1	TFIID
315	SUP19
316	RGI1	CR
317	ARG5,6	CR
318	VTC1	CR
319	ALD5	CR
320	SRG1
321	SER3	CR
322	MET6	CR
323	SSA4	TFIID
324	SLX8	TFIID
325	AVT6	TFIID
326	YER121W
327	DSE1	CR
328	COM2	CR
329	snR52
330	tH(GUG)E2
331	SCR1
332	MAG1	TFIID
333	DDI1	TFIID
334	FTR1	CR
335	SPI1	CR
336	BUR6	CR
337	tR(ACG)E
338	TMT1	TFIID
339	BMH1	CR
340	YER181C
341	FMP10	TFIID
342	YER190C-B
343	AGP3
344	AQY3
345	DAK2
346	OTU1	TFIID
347	YFL041W-A
348	FET5	TFIID
349	STE2
350	GAT1	CR
351	PAU5
352	LPD1	TFIID
353	HSP12
354	tN(GUU)F
355	tF(GAA)F
356	UBP6	TFIID
357	SUP11
358	IGD1
359	tS(GCU)F
360	SUP6
361	MET10	TFIID
362	QCR6	CR
363	SAP155	TFIID
364	PRE4	TFIID
365	RPN12	TFIID
366	HXK1	CR
367	IRC7	TFIID
368	ZIP2
369	PDE1	TFIID
370	HAP2	TFIID
371	ADE5,7	TFIID
372	EMC4	TFIID
373	SHE10	TFIID
374	VID30	TFIID
375	SDT1	CR
376	EDC1	TFIID
377	MIG2	CR
378	SIP2	TFIID
379	tH(GUG)G1
380	tK(UUU)G1
381	YGL193C
382	COX13	TFIID
383	STR3	CR
384	MND1
385	GTS1	TFIID
386	ATG1	TFIID
387	YIP5	TFIID
388	RCK1
389	ARI1	CR
390	GPI10	TFIID
391	HUL5	TFIID
392	YGL140C	TFIID
393	MET13	CR
394	GPG1
395	YGL117W	CR
396	snR82
397	tH(GUG)G2
398	TOS8	CR
399	NBP35	TFIID
400	snR10
401	snR39B
402	HSF1	TFIID
403	PYC1	CR
404	SUP54
405	PNC1	CR
406	YGL036W	TFIID
407	tF(GAA)G
408	SCW11	CR
409	ERG4	CR
410	SCL1	TFIID
411	MPO1	TFIID
412	LEU1	TFIID
413	BRP1
414	STF2	CR
415	UGA1	TFIID
416	YGR027W-B
417	NQM1
418	RME1	CR
419	FMP48	CR
420	MUP1	CR
421	snR48
422	ERG25	CR
423	VHT1	CR
424	YGR066C
425	PIL1	CR
426	CTT1
427	tT(UGU)G1
428	ASK10	TFIID
429	GTF1	TFIID
430	tC(GCA)G
431	CLD1
432	tN(GUU)G
433	YGR121W-A
434	YGR127W	TFIID
435	SYF2	TFIID
436	YGR130C	TFIID
437	PHB1	TFIID
438	PRE9	TFIID
439	LSB1	CR
440	VPS62	TFIID
441	BTN2	CR
442	SKN1	TFIID
443	THI4
444	ECL1	CR
445	GPC1
446	CYS4	CR
447	CHO2	CR
448	RTS3	CR
449	YGR164W
450	YGR168C	TFIID
451	YGR174W-A
452	RNR4	CR
453	tL(CAA)G3
454	QCR9	TFIID
455	TFG1	TFIID
456	TDH3	CR
457	YGR201C
458	ADE3	CR
459	TRX2	CR
460	ZPR1	TFIID
461	RTA1
462	snR7-L
463	snR7-S
464	NAS6	TFIID
465	YHB1	CR
466	MIC26	TFIID
467	SPG1
468	PFK1	CR
469	YGR240C-A
470	MPC3
471	SOL4
472	MGA1
473	RIE1
474	PUP2	TFIID
475	ENO1	CR
476	tT(UGU)G2
477	GND2
478	HUA1	TFIID
479	YOR1	CR
480	BGL2	TFIID
481	YGR283C	TFIID
482	MAL11
483	PAU12
484	COS6	CR
485	YHL041W
486	ARN1	CR
487	MUP3	CR
488	VMR1	CR
489	RIM4
490	AIM17	TFIID
491	DUR3
492	HSE1	TFIID
493	QCR10	TFIID
494	STP2	TFIID
495	ERG11	CR
496	YHR007C-A	CR
497	SOD2	CR
498	tQ(UUG)H
499	ARG4	CR
500	ECM12
501	YHR022C
502	RPN1	TFIID
503	DAP2	TFIID
504	SLT2	TFIID
505	YHR033W
506	PUT2	CR
507	COX6	TFIID
508	PCL5	CR
509	tF(GAA)H1
510	RTC3
511	YNG2	TFIID
512	HXT1	CR
513	HXT5
514	YHR097C	TFIID
515	GRE3	CR
516	TRR2	TFIID
517	YHR112C	TFIID
518	CIA2	TFIID
519	tF(GAA)H2
520	SPL2
521	ARO9	CR
522	YHR138C	TFIID
523	SPS100
524	YHR140W
525	DSE2	CR
526	LIN1	TFIID
527	MPC2	CR
528	PRP8	TFIID
529	ENO2	CR
530	tV(CAC)H
531	ERG9	CR
532	AIM46	CR
533	CRG1
534	YHR214C-B
535	CSS1
536	POT1
537	GUT2	CR
538	NDC80	TFIID
539	SSL2	TFIID
540	OM45	TFIID
541	snR68
542	TAO3	TFIID
543	KGD1	TFIID
544	QDR2	CR
545	RPI1	CR
546	PRM5	CR
547	HIS5	CR
548	SDP1
549	HOS4	TFIID
550	COX5B	CR
551	PFK26	TFIID
552	YIL102C
553	XBP1
554	SGA1
555	FYV10	TFIID
556	LYS12	TFIID
557	AVT7	TFIID
558	AIM19
559	YIL086C
560	RPN2	TFIID
561	YIL060W
562	RGI2
563	SUP17
564	MMF1	CR
565	PCL7	TFIID
566	DFG10	TFIID
567	MET30	TFIID
568	PIG2	TFIID
569	YKE4	TFIID
570	VID28	TFIID
571	YIL002W-A	TFIID
572	MPH1	TFIID
573	MET28	CR
574	DAL7	TFIID
575	DAL3
576	LYS1	TFIID
577	YIR035C	TFIID
578	GTT1	TFIID
579	REE1	TFIID
580	YJL213W	TFIID
581	OPT1	CR
582	MBB1
583	RPS14B	CR
584	CPS1	TFIID
585	TOH1
586	QCR8	TFIID
587	TPK1	TFIID
588	YJL163C
589	FMP33
590	HSP150	CR
591	FBP26	TFIID
592	SNA3	CR
593	DAS1	TFIID
594	snR128
595	snR190
596	YJL144W	CR
597	YAK1	TFIID
598	YJL133C-A	CR
599	URA2	CR
600	NCA3
601	PRM10
602	YJL107C
603	SET4
604	snR37
605	MEF2	TFIID
606	tR(ACG)J
607	GSH1	CR
608	SIP4
609	ARG3	CR
610	IML2	CR
611	COA3	TFIID
612	BNA3	TFIID
613	IKS1	TFIID
614	TDH1	CR
615	CHM7
616	UBX6	CR
617	SUP7
618	SNX4	TFIID
619	RNR2	CR
620	TPH3
621	EMT3
622	SUP51
623	LSO1
624	MHO1	TFIID
625	MET3	TFIID
626	IMT3
627	SSC1	CR
628	CYC1	CR
629	HSX1
630	PTK2	CR
631	ARP3	TFIID
632	JSN1	TFIID
633	YJR096W	TFIID
634	SOD1	CR
635	CPA2	CR
636	YJR115W
637	YJR120W	TFIID
638	ATP2	CR
639	YJR128W
640	MET5	TFIID
641	BAT2	CR
642	AAD10
643	FRE2	CR
644	JEN1
645	snR64
646	UBA1	TFIID
647	TRT2
648	tN(GUU)K
649	MIA40	TFIID
650	SDS22	TFIID
651	tL(UAA)K
652	ZRT3	TFIID
653	PIR3
654	KDX1	TFIID
655	APE2	TFIID
656	GPM1	CR
657	NNR2
658	MCR1	CR
659	SDH1	TFIID
660	RPT1	TFIID
661	MRP8	TFIID
662	SDH3	TFIID
663	YKL133C	TFIID
664	OAC1	CR
665	SBA1	TFIID
666	HAP4	CR
667	APE1	CR
668	YKL102C
669	YPF1	TFIID
670	YKL097C
671	YKL091C	TFIID
672	SRX1	CR
673	MDH1	CR
674	YKL068W-A	CR
675	YNK1	TFIID
676	YKL065W-A
677	YET1	TFIID
678	FBA1	CR
679	TOA2	TFIID
680	SFK1	CR
681	MMO1
682	PHD1	CR
683	VPS24	TFIID
684	NFU1	CR
685	PTM1	CR
686	AIM26
687	UGP1	CR
688	GPX1
689	ARC19	TFIID
690	UFD4	TFIID
691	DID4	TFIID
692	MET14	TFIID
693	MEH1	TFIID
694	tL(CAA)K
695	YKR011C	TFIID
696	YPT52	TFIID
697	HEL1	TFIID
698	YKR018C	TFIID
699	tR(ACG)K
700	DAL80
701	DID2	TFIID
702	GAP1
703	UTH1	CR
704	PET10	TFIID
705	FMP46
706	GLG1	TFIID
707	snR42
708	CCP1	CR
709	GPT2	TFIID
710	MET1	TFIID
711	tK(UUU)K
712	YKR075C
713	ECM4	CR
714	MTD1	TFIID
715	TGL4	TFIID
716	SRL3	CR
717	PTR2	CR
718	YLL066W-B
719	MHT1	TFIID
720	MMP1	CR
721	JLP1
722	YCT1	CR
723	YLL053C
724	AQY2
725	FRE6	TFIID
726	SDH2	CR
727	UBI4	CR
728	IRC19	TFIID
729	ISA1	CR
730	HSP104	CR
731	PAU17
732	SSA2	CR
733	POM33	TFIID
734	KNS1	TFIID
735	YEH1	CR
736	SSK1	TFIID
737	NSE1	TFIID
738	YLR012C
739	IZH3	TFIID
740	SNF7	TFIID
741	AAT2	CR
742	snR30
743	SMF3	CR
744	PAU23
745	COX12	TFIID
746	PDC1	CR
747	YLR053C
748	ERG3	CR
749	SHM2	TFIID
750	PER33	CR
751	ALT1	TFIID
752	SUL2	TFIID
753	NYV1	TFIID
754	snR6
755	YLR108C	CR
756	AHP1	CR
757	CCW12	CR
758	YLR111W
759	YLR112W
760	tR(ACG)L
761	YPS3
762	TIS11	CR
763	PUT1
764	YLR149C	TFIID
765	tQ(UUG)L
766	RDN37-1
767	RDN25-1
768	RDN18-1
769	ETS1-1
770	RDN5-1
771	RDN37-2
772	RDN25-2
773	YLR154C-G
774	RDN18-2
775	ETS1-2
776	ASP3-1
777	ASP3-2
778	ASP3-3
779	ASP3-4
780	RDN5-6
781	YLR162W
782	RRT15
783	MAS1	TFIID
784	UPS2	CR
785	YLR173W	TFIID
786	IDP2
787	YLR177W	CR
788	TFS1
789	YLR179C	CR
790	SAM1	CR
791	NCW2
792	HMX1	TFIID
793	FRE1	CR
794	CPR6	TFIID
795	MSC3	TFIID
796	YLR225C	CR
797	tL(UAG)L1
798	tI(UAU)L
799	tL(CAA)L
800	IRC20	TFIID
801	SYM1	TFIID
802	YLR255C
803	HAP1	CR
804	YLR256W-A
805	YLR257W	TFIID
806	GSY2	CR
807	HSP60	TFIID
808	DCS1	TFIID
809	YLR285C-A	CR
810	CTS1	CR
811	RPS30A	CR
812	YLR297W	CR
813	YHC1	TFIID
814	ECM38	CR
815	ACO1	CR
816	IMH1	TFIID
817	ATG39
818	TMA10	CR
819	JIP3
820	snR61
821	snR55
822	snR57
823	YLR342W-A	CR
824	GAS2
825	YLR345W	TFIID
826	CIS1
827	ATG33	TFIID
828	ADE13	TFIID
829	NMD4	TFIID
830	ARC18	TFIID
831	tK(UUU)L
832	REH1	TFIID
833	snR34
834	CCW14	CR
835	BDF1	CR
836	PUN1	CR
837	tL(UAA)L
838	RPN13	TFIID
839	DCK1
840	tN(GUU)L
841	FMP27	TFIID
842	YLR460C	CR
843	YML131W	CR
844	COX14	TFIID
845	MSC1	CR
846	PHO84	CR
847	NDI1	TFIID
848	CUE4
849	YML100W-A
850	TSL1	CR
851	RPM2	CR
852	HUG1
853	SML1	CR
854	SUP5
855	GSF2	CR
856	TSA1	CR
857	PPZ1	TFIID
858	YML007C-A
859	YAP1	CR
860	GLO1	TFIID
861	MIX17	CR
862	ADI1	TFIID
863	HXT2	CR
864	snR78
865	snR76
866	snR75
867	snR74
868	snR73
869	snR72
870	ERG5	CR
871	ARA2	TFIID
872	tH(GUG)M
873	STB2	TFIID
874	FET3	CR
875	YMR084W	CR
876	YMR090W	CR
877	SNZ1	TFIID
878	YMR103C
879	YPK2	TFIID
880	PGM2	CR
881	SPG4
882	HFD1	TFIID
883	YMR114C	TFIID
884	tL(CAA)M
885	ADE17	TFIID
886	YMR122W-A	CR
887	ERG29	TFIID
888	SIP5	TFIID
889	YMR141C
890	NDE1	CR
891	EMT4
892	ATG16	TFIID
893	ALD3
894	ALD2
895	DDR48	CR
896	PAI3
897	SIP18
898	YMR175W-A
899	YMR181C	CR
900	snR83
901	HSC82	CR
902	MRPS17	TFIID
903	GCV2	TFIID
904	snR11
905	CMC4	CR
906	ICY1	CR
907	YMR196W	TFIID
908	VTI1	TFIID
909	ROT1	TFIID
910	ERG2	TFIID
911	PFK2	CR
912	MGL2
913	YMR226C	CR
914	snR86
915	GAD1	CR
916	HOR7	CR
917	GFD1	TFIID
918	COX7	TFIID
919	ROY1	TFIID
920	TDA1	CR
921	ADE4	TFIID
922	YME2	TFIID
923	ADH2
924	GLC8	TFIID
925	YMR315W	TFIID
926	DIA1	CR
927	YMR316C-A
928	PAU19
929	BXI1	TFIID
930	RIM21	TFIID
931	snR40
932	tN(GUU)N1
933	HCH1	TFIID
934	YNL277W-A
935	MET2	CR
936	GOR1
937	NRD1	CR
938	SLA2	TFIID
939	ZWF1	CR
940	PDR16	CR
941	snR19
942	YNL208W	CR
943	NNR1
944	YNL195C
945	YNL194C
946	CHS1	CR
947	DUG3	TFIID
948	YNL190W	CR
949	RHO5	CR
950	YGP1
951	ASI2	TFIID
952	IGO1	TFIID
953	NSG2	TFIID
954	CUZ1	TFIID
955	MFA2
956	MEP2
957	YNL134C	CR
958	MLS1
959	YNL115C	TFIID
960	LEU4	CR
961	tL(CAA)N
962	APJ1	TFIID
963	AQR1	CR
964	YDJ1	TFIID
965	POR1	CR
966	YNL054W-B
967	COX5A	TFIID
968	tP(UGG)N1
969	IDH1	CR
970	NCE103	CR
971	tP(UGG)N2
972	HHT2	CR
973	NME1
974	snR66
975	EFM6
976	PBI2
977	ASI3	CR
978	SIS1	CR
979	LST8	TFIID
980	CIT1	CR
981	tN(GUU)N2
982	ATO2
983	ATG3	TFIID
984	YNR014W
985	EGO4
986	MVD1	TFIID
987	FPK1	TFIID
988	LYS9	TFIID
989	tL(UAA)N
990	BIO5
991	YNR065C	TFIID
992	YNR066C	TFIID
993	DSE4	CR
994	YNR068C	TFIID
995	BSC5	TFIID
996	CSS3
997	ENB1	CR
998	HPF1
999	YOL153C
1000	FRE7
1001	GRE2	CR
1002	PEX11	TFIID
1003	RIB4	CR
1004	PFK27	CR
1005	HRT1	TFIID
1006	VPS68	TFIID
1007	MDH2	CR
1008	HRP1	CR
1009	SMF1	CR
1010	MCH4	CR
1011	YOL118C
1012	SHR5
1013	ZEO1	CR
1014	ADH1	CR
1015	YOL085C
1016	PHM7
1017	IRA2	TFIID
1018	DSC2	TFIID
1019	SDH5	TFIID
1020	ARG1	CR
1021	tN(GUU)O1
1022	DDR2
1023	snR81
1024	RRT8	TFIID
1025	LDS2
1026	PRE6	TFIID
1027	YOL036W	TFIID
1028	OPI10	TFIID
1029	tS(GCU)O
1030	CMK2	TFIID
1031	YOL013W-A
1032	tP(UGG)O1
1033	SGT2	TFIID
1034	tR(ACG)O
1035	ROD1	CR
1036	HSP10	TFIID
1037	YOR020W-A	TFIID
1038	STI1	CR
1039	CIN5	CR
1040	CRS5
1041	YOR034C-A	CR
1042	PEP12	TFIID
1043	snR9
1044	snR62
1045	TMC1	CR
1046	tK(UUU)O
1047	LPL1	TFIID
1048	YOR062C	CR
1049	CYT1	CR
1050	UFE1	TFIID
1051	tN(GUU)O2
1052	VPS21	TFIID
1053	CRC1
1054	RGS2	CR
1055	RPT5	TFIID
1056	GCY1	TFIID
1057	ADE2
1058	BAG7
1059	IDH2	CR
1060	SUF5
1061	RPB2	TFIID
1062	ATG40
1063	PDR5	CR
1064	PNS1	CR
1065	DCS2
1066	GAC1
1067	FYV12
1068	SER1	CR
1069	snR36
1070	YOR186W
1071	HIS3
1072	DED1	CR
1073	PTP2	TFIID
1074	AIM41	TFIID
1075	RCN2	TFIID
1076	MCT1	TFIID
1077	snR35
1078	DSC3	TFIID
1079	ISU2	CR
1080	HER1	CR
1081	WTM1	CR
1082	snR17a
1083	ESA1	TFIID
1084	CDC31	TFIID
1085	RPT4	TFIID
1086	RPN8	TFIID
1087	GPN2	TFIID
1088	snR8
1089	TPO4	CR
1090	snR5
1091	RDL1	TFIID
1092	tA(UGC)O
1093	YOR292C	TFIID
1094	MBF1	CR
1095	YOR302W	CR
1096	CPA1	CR
1097	EMT2
1098	tP(UGG)O3
1099	PUT4
1100	PRE10	TFIID
1101	ALD4	CR
1102	YOR376W
1103	FIT2	CR
1104	FIT3	CR
1105	YOR385W	TFIID
1106	ERR1
1107	YOR394C-A
1108	ERR2
1109	SAM3	CR
1110	ATP15	TFIID
1111	DIP5	CR
1112	FUM1	TFIID
1113	YPL261C
1114	CUB1
1115	ATG41
1116	YPL247C	TFIID
1117	HSP82	CR
1118	USV1
1119	YPL225W	TFIID
1120	GRE1
1121	LEA1	TFIID
1122	PGC1	TFIID
1123	RPL7B	CR
1124	COA2	TFIID
1125	UIP4
1126	CUP9	CR
1127	OYE3	CR
1128	DAP1	TFIID
1129	ATG29	TFIID
1130	SET6
1131	PET20	TFIID
1132	PRM4	CR
1133	PEP4	CR
1134	RRD2	TFIID
1135	PXA1
1136	snR17b
1137	ISU1	CR
1138	RNY1	TFIID
1139	YPL119C-A	TFIID
1140	DBP1	TFIID
1141	RLM1	TFIID
1142	YPL088W
1143	MOT1	CR
1144	ATP4	TFIID
1145	GCR1	CR
1146	YPL062W
1147	ALD6	CR
1148	LCL1
1149	LEE1
1150	KTR6	TFIID
1151	OAZ1	TFIID
1152	SKS1	CR
1153	CTF19	TFIID
1154	IRC15
1155	CIP1
1156	LSP1	CR
1157	SNF8	TFIID
1158	PDH1	CR
1159	tF(GAA)P1
1160	YPR003C	TFIID
1161	ATP20	TFIID
1162	CCL1	TFIID
1163	tF(GAA)P2
1164	CSR2
1165	GLN1	CR
1166	SPO24	CR
1167	PUF2	TFIID
1168	THP3	CR
1169	ATG11	TFIID
1170	YPR064W
1171	ROX1	CR
1172	SUP16
1173	OPY2	TFIID
1174	YPR078C
1175	TEF1	CR
1176	SUA7	TFIID
1177	snR51
1178	snR70
1179	snR41
1180	ASR1	TFIID
1181	YPR098C	TFIID
1182	SNT309	TFIID
1183	RPN7	TFIID
1184	YPR108W-A
1185	tT(UGU)P
1186	PIS1	CR
1187	tK(UUU)P
1188	NAT3	TFIID
1189	tN(GUU)P
1190	snR45
1191	ASN1	CR
1192	YPR145C-A
1193	NCE102	CR
1194	SUE1
1195	PIN3	TFIID
1196	CUR1	TFIID
1197	YPR158W-B
1198	YPR159C-A
1199	GPH1
1200	MET16	TFIID
1201	GDB1
1202	QCR2	TFIID
1203	AQY1
1204	HPA2
1205	15S_RRNA
1206	COX1
1207	ATP6
1208	BI2
1209	COB
1210	21S_RRNA
1211	SCEI
1212	COX2
1213	Q0255
1214	COX3
1215	RPM1

## Sheet: Fig.4D_down
	gene	TFIID or CR
1	YAL063C-A
2	ECM1	TFIID
3	YAL037W
4	MTW1	TFIID
5	POP5	TFIID
6	MYO4	TFIID
7	HRA1
8	MAK16	TFIID
9	LTE1	TFIID
10	PMT2	TFIID
11	FUN26	TFIID
12	CCR4	TFIID
13	LDS1
14	ERP2	TFIID
15	ERP1	TFIID
16	SEN34	TFIID
17	KIN3	TFIID
18	PRM9
19	YAR064W
20	YAR066W
21	YAR068W
22	PHO11
23	MIX23	TFIID
24	YBL100W-B
25	BNA4
26	BRN1	TFIID
27	RPL32	TFIID
28	BOI1	TFIID
29	ALG3	TFIID
30	YBL081W	TFIID
31	RPS8A	TFIID
32	KIP1	TFIID
33	TOD6	TFIID
34	SAS3	TFIID
35	URA7	TFIID
36	POL12	TFIID
37	STU1	TFIID
38	HEK2	TFIID
39	SHE1	TFIID
40	YBL028C	TFIID
41	NCL1	TFIID
42	MCM2	TFIID
43	RFT1	TFIID
44	POP8	TFIID
45	FMT1	TFIID
46	ALK2	TFIID
47	YBL008W-A
48	DSF2	CR
49	IPP1	TFIID
50	GRX7	TFIID
51	MNN2	TFIID
52	GAL7
53	YPK3	TFIID
54	TLC1
55	CHS2	TFIID
56	RPS11B	CR
57	PRP6	TFIID
58	ORC2	TFIID
59	TRM7	TFIID
60	ALG14	TFIID
61	ECM33	CR
62	MIS1	TFIID
63	AAC3	TFIID
64	RFC5	TFIID
65	PHO3	CR
66	PHO5	TFIID
67	PBY1	TFIID
68	YMC2	TFIID
69	IML3	TFIID
70	CYC8	TFIID
71	MUD1	TFIID
72	PTC4	TFIID
73	HSL7	TFIID
74	CKS1	TFIID
75	YBR137W	TFIID
76	YBR138C	TFIID
77	MAK5	TFIID
78	YSW1
79	SLI15	TFIID
80	IFA38	TFIID
81	CSH1	TFIID
82	TOS1	CR
83	YSY6	TFIID
84	SEC66	TFIID
85	ECM31	TFIID
86	DTR1
87	RPS6B	TFIID
88	YBR184W
89	PCH2
90	GDT1	TFIID
91	RPS9B	TFIID
92	RPL21A	TFIID
93	YBR200W-A
94	DER1	TFIID
95	MCM7	TFIID
96	ERV15	TFIID
97	YBR219C
98	YBR220C	TFIID
99	PBP2	TFIID
100	DAD3	TFIID
101	YBR238C	TFIID
102	THI2
103	ALG7	CR
104	ISW1	TFIID
105	ENP1	TFIID
106	ARO4	CR
107	SPO23
108	DUT1	TFIID
109	TSC10	TFIID
110	REI1	TFIID
111	RIF1	TFIID
112	VAC17	TFIID
113	MRC1	TFIID
114	KRR1	TFIID
115	RDT1
116	POF1
117	SRO9	TFIID
118	GFD2
119	FRM2	CR
120	KCC4	TFIID
121	YCL019W
122	BUD3	TFIID
123	POL4	TFIID
124	YCR016W	TFIID
125	RIM1	TFIID
126	snR65
127	ELO2	TFIID
128	RRT12
129	IMG1
130	PWP2	TFIID
131	BUD31	TFIID
132	HCM1	CR
133	RSA4	TFIID
134	ERS1	TFIID
135	TUP1	TFIID
136	YCR085W
137	CSM1	TFIID
138	YCR090C	TFIID
139	ADH7
140	RDS1	TFIID
141	AAD3	TFIID
142	HXT15
143	THI13
144	LRG1	TFIID
145	HO	CR
146	CDC13	TFIID
147	DTD1	TFIID
148	YDL211C	TFIID
149	TRM8	TFIID
150	MGT1	TFIID
151	ASF2	TFIID
152	RPL35A	TFIID
153	RBS1	TFIID
154	PCL9	CR
155	NRP1	TFIID
156	CDC9	TFIID
157	MHF2	TFIID
158	CMR1	TFIID
159	CLB3	TFIID
160	RPC53	TFIID
161	RPP1B	TFIID
162	PCL2	CR
163	YDL114W
164	TRM3	TFIID
165	QRI7	TFIID
166	QRI1	TFIID
167	POL3	TFIID
168	DUN1	TFIID
169	SNU23	TFIID
170	PMT1	TFIID
171	PMT5	TFIID
172	RAM1	TFIID
173	YDL085C-A	TFIID
174	RPS16B	TFIID
175	RPL13A	TFIID
176	RPP1A	TFIID
177	VAM6	TFIID
178	snR63
179	PSA1	CR
180	LHP1	TFIID
181	KNH1
182	SIR2	TFIID
183	NAT1	TFIID
184	PRM7	CR
185	BSC1	CR
186	PUS9	TFIID
187	NOP1	TFIID
188	APC11	TFIID
189	MCD1	CR
190	RMD1	TFIID
191	GAL3
192	YDR010C
193	RPL4B	TFIID
194	HED1
195	FAL1	TFIID
196	ATG31	TFIID
197	SES1	TFIID
198	RPS11A	TFIID
199	YDR034C-D
200	ENA5
201	ENA2
202	YDR042C
203	HEM13	TFIID
204	RPC11	TFIID
205	HEM12	TFIID
206	VMS1	TFIID
207	DBF4	TFIID
208	MAK21	TFIID
209	AIM7	TFIID
210	RPS13	TFIID
211	PPH3	TFIID
212	RRP8	TFIID
213	SSS1	TFIID
214	RRP1	TFIID
215	RLI1	TFIID
216	DNF2	TFIID
217	MSH6	TFIID
218	GRX3	TFIID
219	ARX1	TFIID
220	YDR102C
221	TMN2	TFIID
222	FOB1	TFIID
223	ALT2	TFIID
224	PDS1	TFIID
225	VBA4	TFIID
226	YDR132C	CR
227	MKC7	TFIID
228	SWI5	TFIID
229	EKI1	TFIID
230	TRM82	TFIID
231	SEC7	TFIID
232	NGG1	TFIID
233	CSN9	TFIID
234	SCC2	TFIID
235	ATC1	TFIID
236	UPS3
237	SLY1	TFIID
238	HST4	TFIID
239	RKM2	TFIID
240	UME6	TFIID
241	YDR210W-B
242	UPC2	TFIID
243	SPR28
244	BTT1	TFIID
245	EXG2	TFIID
246	YDR261W-B
247	CIA1	TFIID
248	DON1
249	RNH202	TFIID
250	PHM6
251	MRX10
252	SRP101	TFIID
253	SUR2	TFIID
254	GPI11	TFIID
255	GIC2	CR
256	SUM1	TFIID
257	TFB1	TFIID
258	SWA2	TFIID
259	ASP1	TFIID
260	UTP4	TFIID
261	MRX8
262	YDR341C	TFIID
263	PAL1	TFIID
264	YPQ2	TFIID
265	SPC110	TFIID
266	EAF1	TFIID
267	KEI1	TFIID
268	UBA2	TFIID
269	UTP5	TFIID
270	URH1	TFIID
271	RPL12B	TFIID
272	BNA7	TFIID
273	DOT1	TFIID
274	APT2	TFIID
275	YDR444W	TFIID
276	RPS17B	TFIID
277	RPS18A	TFIID
278	YHP1	CR
279	GUK1	TFIID
280	RPL27B	TFIID
281	SNM1	TFIID
282	PAC11	TFIID
283	PUF6	TFIID
284	PLM2	TFIID
285	GMC1	TFIID
286	GIN4	TFIID
287	GRH1	TFIID
288	EUG1	TFIID
289	FPR2	TFIID
290	SPS1
291	FDC1	TFIID
292	IRC4
293	YEL077C
294	YEL068C	TFIID
295	YEL067C
296	AVT2	TFIID
297	CIN8	TFIID
298	SDD1
299	RPL12A	TFIID
300	MAK10	TFIID
301	TCA17	TFIID
302	FRD1	TFIID
303	IES6	TFIID
304	GDA1	TFIID
305	MCM3	TFIID
306	MMS21	TFIID
307	YEL009C-A
308	MNN1	CR
309	PMI40	TFIID
310	TMA20	TFIID
311	HEM14	TFIID
312	BIM1	TFIID
313	SPC25	TFIID
314	ISC1	TFIID
315	GAL83	TFIID
316	FIR1	TFIID
317	YER034W	TFIID
318	MEI4
319	SPO73	TFIID
320	RPL34A	TFIID
321	FCY21	TFIID
322	RNR1	CR
323	RPS24A	TFIID
324	PTP3	TFIID
325	ICP55	TFIID
326	UTP7	TFIID
327	YER085C
328	AIM10	TFIID
329	RPS8B	TFIID
330	MAM1
331	GLE2	TFIID
332	SWI4	TFIID
333	TMN3	TFIID
334	RPL23B	TFIID
335	SHO1	TFIID
336	NSA2	TFIID
337	LCP5	TFIID
338	RPS26B	TFIID
339	YER137C
340	PEA2	TFIID
341	OXA1	TFIID
342	YER156C	TFIID
343	PAB1	TFIID
344	ADK2	TFIID
345	YER187W
346	YER188W
347	YER189W
348	SNO3
349	SNZ3
350	THI5
351	SEC53	TFIID
352	YFL040W
353	TUB2	TFIID
354	MOB2	TFIID
355	GNA1	TFIID
356	YFL012W
357	HXT10
358	MSH4
359	YFL002W-A
360	SPB4	TFIID
361	SAD1	TFIID
362	DCV1
363	YFR012W-A
364	IOC3	TFIID
365	PES4
366	ULI1
367	ECO1	TFIID
368	CDC14	TFIID
369	SMC2	TFIID
370	RPL2A	TFIID
371	YFR035C
372	IRC5	TFIID
373	KEG1	TFIID
374	CNN1	TFIID
375	BNA6	TFIID
376	YFR054C
377	COS12
378	YGL262W
379	VEL1
380	MNT2	TFIID
381	HXK2	CR
382	TAD1	TFIID
383	KAP114	TFIID
384	MTO1
385	TAN1	TFIID
386	YPT32	TFIID
387	YGL204C
388	EMP24	TFIID
389	YGL194C-A	TFIID
390	SAE2	TFIID
391	ROK1	TFIID
392	SPO74
393	YGL159W	TFIID
394	ARO2	TFIID
395	RPL9A	TFIID
396	MRF1	TFIID
397	SCS3
398	PRP43	TFIID
399	CDC20	CR
400	SLD3	TFIID
401	LSG1	TFIID
402	NUP145	TFIID
403	YGL081W
404	RPL7A	TFIID
405	ALG2	TFIID
406	DUO1	TFIID
407	TYW3	TFIID
408	HOP2
409	RPL24A	TFIID
410	RPL30	TFIID
411	CWH41	TFIID
412	ALK1	TFIID
413	ATE1	TFIID
414	PEX31	TFIID
415	YGR017W	TFIID
416	YGR021W	TFIID
417	IMO32	TFIID
418	RPL26B	TFIID
419	YGR035W-A
420	CAX4	TFIID
421	ACB1	TFIID
422	YGR039W
423	KSS1	CR
424	TFC4	TFIID
425	SPR3
426	PAC10	TFIID
427	SLX9	TFIID
428	UTP22	TFIID
429	PRP31	TFIID
430	ESP1	TFIID
431	CLB1	CR
432	CLB6	CR
433	PPT1	TFIID
434	UTP8	TFIID
435	CBF2	TFIID
436	ENP2	TFIID
437	RPL24B	TFIID
438	RSR1	TFIID
439	YGR161W-B
440	TIF4631	TFIID
441	PUS6
442	MSM1	TFIID
443	YIP1	TFIID
444	ATF2	CR
445	HGH1	TFIID
446	BUB1	TFIID
447	ELP2	TFIID
448	RPS0A	TFIID
449	AZR1
450	AMA1
451	SMI1	TFIID
452	BNS1	TFIID
453	SDA1	TFIID
454	TNA1	TFIID
455	SAY1	TFIID
456	EFG1	TFIID
457	SCW4	CR
458	PXR1	TFIID
459	BIO2	TFIID
460	YHL026C
461	OTU2	TFIID
462	SHU1
463	TCD1	TFIID
464	ARD1	TFIID
465	SPO13
466	MIP6
467	YHR020W	TFIID
468	MYO1	TFIID
469	YHI9	TFIID
470	RRM3	TFIID
471	ERC1	TFIID
472	NEL1
473	BRL1	TFIID
474	SRB2
475	DOG2	TFIID
476	DOG1
477	YHR045W	TFIID
478	YHK8	TFIID
479	SMF2	TFIID
480	CIC1	TFIID
481	YHR054C	CR
482	GIC1	TFIID
483	RPP1	TFIID
484	PAN5	TFIID
485	SAE3
486	IPI1	TFIID
487	GAR1	TFIID
488	SFB3	TFIID
489	GGA2	TFIID
490	CTM1	TFIID
491	TOM71	TFIID
492	SET1	TFIID
493	EPT1	TFIID
494	YHR125W
495	YHR127W	TFIID
496	ARP1	TFIID
497	NSG1	TFIID
498	DCD1	TFIID
499	SKG6	TFIID
500	SPO12	TFIID
501	SPO16
502	RTT107	TFIID
503	REC104
504	DBP8	TFIID
505	SPC97	TFIID
506	YHR173C
507	FMO1
508	YHR177W
509	STB5	TFIID
510	YHR182W	TFIID
511	SSP1
512	PFS1
513	EGD2	TFIID
514	RIX1	TFIID
515	RPS4B	TFIID
516	SET5	TFIID
517	YHR213W-A
518	YHR214W
519	YHR214C-D
520	YHR214C-E
521	PHO12
522	YHR218W
523	YIL175W
524	YIL171W
525	HXT12
526	YIL166C
527	BNR1	TFIID
528	AIM20	TFIID
529	MCM10	TFIID
530	AXL2	TFIID
531	REV7	TFIID
532	RPL16A	TFIID
533	CSM2
534	FKH1	TFIID
535	SIM1	CR
536	HPM1	TFIID
537	BMT5	TFIID
538	CAB2	TFIID
539	HOP1
540	RPS24B	TFIID
541	SEC6	TFIID
542	SNP1	TFIID
543	IRR1	TFIID
544	FAF1	TFIID
545	RPL2B	TFIID
546	SNL1	TFIID
547	YIL014C-A
548	MNT3	TFIID
549	EST3	TFIID
550	FAA3	CR
551	GAT4
552	FLO11
553	ICR1
554	MRS1	TFIID
555	YIR021W-A
556	YVH1	TFIID
557	DAL1
558	DCG1
559	MGA2	TFIID
560	YIR043C
561	HXT9
562	YJL218W
563	NUC1	TFIID
564	ECM25	TFIID
565	PHO90	TFIID
566	YJL193W	TFIID
567	RPS22A	TFIID
568	SWE1	TFIID
569	RPL17B	TFIID
570	JJJ2	TFIID
571	CIS3	CR
572	SFH5	TFIID
573	YUR1	TFIID
574	RPS21B	TFIID
575	LCB3	TFIID
576	PBS2	TFIID
577	NIT2
578	GCD14	TFIID
579	ALB1	TFIID
580	RPE1	TFIID
581	YJL118W	TFIID
582	ASF1	TFIID
583	UTP10	TFIID
584	PHS1	TFIID
585	BCK1	TFIID
586	SRS2	TFIID
587	GWT1	TFIID
588	TRL1	TFIID
589	ARP4	TFIID
590	SCP160	TFIID
591	PRY1	CR
592	SMC3	TFIID
593	JEM1	TFIID
594	LAS21	TFIID
595	BIT61	TFIID
596	IRC8	TFIID
597	MTR4	TFIID
598	GYP6	TFIID
599	LOH1
600	IRC18
601	TAD2
602	HCA4	TFIID
603	MPS3	TFIID
604	NOP9	TFIID
605	LSM8	TFIID
606	MDE1	TFIID
607	BNA1	TFIID
608	RBH2
609	GEA1	TFIID
610	URB2	TFIID
611	POL32	TFIID
612	ANB1
613	BFA1	TFIID
614	KCH1	TFIID
615	HIT1	TFIID
616	CDC8	TFIID
617	HAM1	TFIID
618	LIA1	TFIID
619	CDC11	TFIID
620	BNA2
621	YJR079W
622	BUD4	TFIID
623	IME1	TFIID
624	RPL43B	TFIID
625	JJJ3	TFIID
626	NNF1	TFIID
627	TDA4
628	ILM1	TFIID
629	RPS5	TFIID
630	YJR124C	TFIID
631	EFM3	TFIID
632	PMT4	TFIID
633	RPS4A	TFIID
634	DAN4
635	THI11
636	MCH2
637	YRA2	TFIID
638	RPL17A	TFIID
639	STE3	CR
640	TPK3	TFIID
641	MCD4	TFIID
642	DBR1	TFIID
643	2022-10-01
644	SHE2	TFIID
645	PGM1	TFIID
646	SRP21	TFIID
647	APN1	TFIID
648	RAD27	TFIID
649	SLD2	TFIID
650	SEG2	TFIID
651	HOT13	CR
652	TEF4	CR
653	DHR2	TFIID
654	YKL075C	TFIID
655	MUD2	TFIID
656	LHS1	TFIID
657	YKL069W	TFIID
658	NUP100	TFIID
659	OAR1	TFIID
660	PRI2	TFIID
661	SPC42	TFIID
662	IXR1	TFIID
663	TCD2	TFIID
664	MAK11	TFIID
665	HCS1	TFIID
666	CCE1	TFIID
667	RPL14A	TFIID
668	ECM9	TFIID
669	TOF2	TFIID
670	PRY2	CR
671	BCH2	TFIID
672	YKR041W
673	YKR070W	TFIID
674	DAD2	TFIID
675	TVP38	TFIID
676	RPL40B	TFIID
677	PCC1	TFIID
678	BAS1	TFIID
679	PAU18
680	YLL054C	TFIID
681	RPL8B	TFIID
682	ATG10
683	GPI13	TFIID
684	HIF1	TFIID
685	COX19	TFIID
686	SDC25
687	ORC3	TFIID
688	RTT109	TFIID
689	NOC3	TFIID
690	LOT6	TFIID
691	SDO1	TFIID
692	RPL15A	TFIID
693	RAD5	TFIID
694	AFB1	CR
695	TRX1	TFIID
696	RPS0B	TFIID
697	OSW2
698	MNL2	TFIID
699	RPL22A	TFIID
700	BMT6	TFIID
701	FYV7	TFIID
702	RFU1	TFIID
703	RAX2	CR
704	SMC4	TFIID
705	ICT1	TFIID
706	MIM2
707	ERG27	TFIID
708	CDC45	TFIID
709	SEN2	TFIID
710	CFT2	TFIID
711	YLR126C	TFIID
712	DIP2	TFIID
713	ACE2	TFIID
714	SLS1	TFIID
715	STM1	TFIID
716	RNH203	TFIID
717	CBF5	TFIID
718	TOS4	TFIID
719	MDL1	TFIID
720	MMR1	TFIID
721	NMT1	TFIID
722	CLB4	TFIID
723	TUB4	TFIID
724	ECM22	TFIID
725	BNA5	TFIID
726	TOP3	TFIID
727	RED1	TFIID
728	YCS4	TFIID
729	PIG1
730	YLR278C	TFIID
731	NNT1	TFIID
732	HRI1	TFIID
733	STT4	TFIID
734	CDA1
735	SPH1	TFIID
736	CDC3	TFIID
737	NKP2	TFIID
738	TAD3	TFIID
739	EST2	TFIID
740	NMA1	TFIID
741	SPO77
742	BUD8	TFIID
743	TAL1	CR
744	ELO3	TFIID
745	VID22	TFIID
746	SEC61	TFIID
747	CSR1	TFIID
748	SMC6	TFIID
749	SWC7	TFIID
750	VAC14	TFIID
751	SEI1
752	RPL31B	TFIID
753	UTP21	TFIID
754	INA1	CR
755	ATG17	TFIID
756	SPP382	TFIID
757	TSR2	TFIID
758	GMC2
759	RPL6B	TFIID
760	YLR456W	TFIID
761	NBP1	TFIID
762	YLR464W
763	YRF1-4
764	TUB3	TFIID
765	ZDS2	TFIID
766	MDM1	TFIID
767	VPS9	TFIID
768	UTP14	TFIID
769	TUB1	TFIID
770	DUS1	TFIID
771	FPR3	TFIID
772	COG8	TFIID
773	SMA2
774	TEM1	TFIID
775	RPS1B	TFIID
776	PIF1	TFIID
777	OGG1	TFIID
778	PRP39	TFIID
779	YML037C	TFIID
780	CGI121	TFIID
781	YOX1	CR
782	RPS18B	TFIID
783	OST6	TFIID
784	PSP2	TFIID
785	ERV25	TFIID
786	CDC5	TFIID
787	YMR001C-A	CR
788	AIM34	TFIID
789	PLB2	CR
790	SEC59	TFIID
791	SOK2	TFIID
792	SPO20
793	PEX9
794	HOF1	TFIID
795	YMR030W-A
796	ARG80	TFIID
797	CSM3	TFIID
798	ERB1	TFIID
799	RCO1	TFIID
800	PDS5	TFIID
801	CTF18	TFIID
802	VBA1	TFIID
803	CTF13	TFIID
804	SRT1
805	YMR105W-A
806	YKU80	TFIID
807	SPC24	TFIID
808	PKR1	TFIID
809	STO1	TFIID
810	YMR130W	TFIID
811	RRB1	TFIID
812	JLP2	TFIID
813	RPL13B	TFIID
814	RPS16A	TFIID
815	FDO1
816	YMR147W	TFIID
817	INP2	TFIID
818	MMT1	CR
819	SPT21	TFIID
820	CIK1	TFIID
821	CLN1	CR
822	DML1	TFIID
823	EFR3	TFIID
824	SCJ1	TFIID
825	GAS3	TFIID
826	RNH1	TFIID
827	RNT1	TFIID
828	COA6
829	FAA4	CR
830	TRM732	TFIID
831	PPA2	TFIID
832	RCE1	TFIID
833	FCP1	TFIID
834	HAS1	TFIID
835	DYN3	TFIID
836	ATM1	TFIID
837	SCW10	CR
838	YMR315W-A
839	YMR321C
840	SNO4
841	SNO2
842	SNZ2
843	THI12
844	MDJ2	TFIID
845	HXT14
846	STB1	TFIID
847	YPT11	TFIID
848	RPS19B	TFIID
849	TOS6	CR
850	CLA4	TFIID
851	PUS4	TFIID
852	MID1	TFIID
853	RFC3	TFIID
854	PCL1	CR
855	WSC2	TFIID
856	POP3	TFIID
857	CAF120	TFIID
858	TOF1	TFIID
859	ALP1
860	PIK1	TFIID
861	ATX1	TFIID
862	SIP3	TFIID
863	FOL1	TFIID
864	MPA43	TFIID
865	RPA49	TFIID
866	BNI4	TFIID
867	CNM67	TFIID
868	MGS1	TFIID
869	MRX7
870	SSB2	TFIID
871	SPS18
872	SPS19
873	YNL193W	TFIID
874	KAR1	TFIID
875	UBP10	TFIID
876	IPI3	TFIID
877	PBR1
878	RPS3	TFIID
879	NOP13	TFIID
880	APC1	TFIID
881	FMP41	TFIID
882	RPC31	TFIID
883	ALF1	TFIID
884	DGR1
885	NRK1	TFIID
886	TEP1
887	SPC98	TFIID
888	YNL108C	TFIID
889	POL1	TFIID
890	RPS7B	TFIID
891	YNL095C	TFIID
892	RHO2	TFIID
893	TOP2	TFIID
894	TCB2	CR
895	PMS1	TFIID
896	RNH201
897	RPL16B	TFIID
898	FKH2	TFIID
899	GCD10	TFIID
900	YNL040W	TFIID
901	GPI15	TFIID
902	YNL035C	TFIID
903	PUB1	TFIID
904	YNL010W	TFIID
905	RPC34	TFIID
906	NRM1	CR
907	SMM1	TFIID
908	ACC1	CR
909	YNR021W	TFIID
910	SEC12	TFIID
911	BUD17	TFIID
912	YNR048W	TFIID
913	snR49
914	YNR062C
915	YNR063W	TFIID
916	YNR071C
917	COS10	TFIID
918	YNR075C-A
919	PAU6
920	AAD15
921	YOL164W-A
922	YOL160W
923	IMA2
924	HXT11
925	YOL155W-A
926	DCP1	TFIID
927	PSF3	TFIID
928	NOP8	TFIID
929	PPM2	TFIID
930	GAS4
931	RPL25	TFIID
932	TRM13	TFIID
933	TRM11	TFIID
934	RPS19A	TFIID
935	RPL18A	TFIID
936	MSB4	TFIID
937	YOL107W	TFIID
938	TPT1	TFIID
939	IZH4
940	WRS1	TFIID
941	HMI1	TFIID
942	TRM10	TFIID
943	SPO21
944	MSH2	TFIID
945	MPD2	TFIID
946	REX4	TFIID
947	NUF2	TFIID
948	YOL057W	TFIID
949	GPM3	TFIID
950	THI20	TFIID
951	RPS15	TFIID
952	RPP2A	TFIID
953	MSE1	TFIID
954	SIL1	TFIID
955	TAT2	TFIID
956	YOL019W	CR
957	ESC8	TFIID
958	HTZ1	TFIID
959	CSI2	CR
960	TOP1	TFIID
961	UTP23	TFIID
962	TSR3	TFIID
963	AUS1	TFIID
964	YOR011W-A
965	DDL1
966	HST3	CR
967	BUB3	CR
968	CYC2	TFIID
969	ETT1	TFIID
970	ASE1	TFIID
971	NRT1	TFIID
972	SGO1	TFIID
973	CDC21	TFIID
974	BUD21	TFIID
975	YVC1	TFIID
976	RKI1	TFIID
977	RPS7A	TFIID
978	RAS1	TFIID
979	VAM3	TFIID
980	LEU9	TFIID
981	AFI1	TFIID
982	ORT1	TFIID
983	THI80	TFIID
984	ELG1	TFIID
985	SLP1	TFIID
986	MED4	TFIID
987	HEM15	TFIID
988	MPC54
989	SYC1	TFIID
990	MSB1	TFIID
991	YOR192C-B
992	BFR1	TFIID
993	NOC2	TFIID
994	STE4	TFIID
995	RUD3	TFIID
996	RFC1	TFIID
997	WTM2	TFIID
998	KIN4	TFIID
999	DFR1	TFIID
1000	HES1
1001	ABP140	TFIID
1002	PUS7	TFIID
1003	SRL1	CR
1004	APC5	TFIID
1005	SEC63	TFIID
1006	PAC1	TFIID
1007	FSF1	TFIID
1008	MOD5	TFIID
1009	HEM4	TFIID
1010	HUA2	TFIID
1011	MPD1	TFIID
1012	UAF30	TFIID
1013	ISW2	TFIID
1014	NOP58	TFIID
1015	RPL20B	TFIID
1016	SPS4
1017	YOR314W
1018	SFG1	CR
1019	PMT3	TFIID
1020	MYO2	TFIID
1021	UBC11
1022	RPA43	TFIID
1023	YOR342C	TFIID
1024	REV1	TFIID
1025	CIR2	TFIID
1026	VTS1	TFIID
1027	NDD1	TFIID
1028	NUD1	TFIID
1029	YOR389W
1030	FEX1
1031	YRF1-7
1032	SAM4	TFIID
1033	KAR9	TFIID
1034	ACM1	CR
1035	KEL3	TFIID
1036	CLN2	CR
1037	BBP1	TFIID
1038	HFI1	TFIID
1039	VIK1	TFIID
1040	HUT1	TFIID
1041	IQG1	TFIID
1042	NSL1	TFIID
1043	FAS2	CR
1044	ALG5	TFIID
1045	PUS1	TFIID
1046	IPL1	TFIID
1047	YPL199C	TFIID
1048	DDC1	TFIID
1049	GUP2
1050	MF(ALPHA)1	CR
1051	RTT10	TFIID
1052	SVS1	CR
1053	BEM4	TFIID
1054	TGS1	TFIID
1055	KIP2	TFIID
1056	RAD53	TFIID
1057	POC4	TFIID
1058	FRK1	CR
1059	RPL5	TFIID
1060	SPO19
1061	HHO1	CR
1062	KAP120	TFIID
1063	SPC29	TFIID
1064	YPL108W	TFIID
1065	SEC62	TFIID
1066	NOG1	TFIID
1067	RPS6A	TFIID
1068	ELP3	TFIID
1069	SEN54	TFIID
1070	RPS9A	TFIID
1071	YPL080C
1072	YPL068C	TFIID
1073	TIM50	TFIID
1074	DIG1	CR
1075	CAM1	TFIID
1076	SSN3	TFIID
1077	MRX11
1078	SRL4
1079	SVL3	TFIID
1080	SMA1
1081	ECM23
1082	SWI1	TFIID
1083	RRP12	TFIID
1084	TFC8	TFIID
1085	ICL2
1086	REC8
1087	RPA135	TFIID
1088	CMR3
1089	YPR014C
1090	RLF2	TFIID
1091	NTO1	TFIID
1092	TAH18	TFIID
1093	NHP6A	TFIID
1094	YPR053C
1095	ARO7	TFIID
1096	UBA3	TFIID
1097	HOS1	TFIID
1098	LTP1	TFIID
1099	RPL11A	TFIID
1100	COG4	TFIID
1101	RRG8	TFIID
1102	MRI1	TFIID
1103	CLB2	CR
1104	CLB5	TFIID
1105	YLH47	TFIID
1106	CTF4	TFIID
1107	LOA1	TFIID
1108	YPR147C	TFIID
1109	YPR174C	TFIID
1110	DPB2	TFIID
1111	DPM1	TFIID
1112	RPC82	TFIID
1113	OPT2

## Sheet: Fig.4E_up
	gene	TFIID or CR
1	BDH2
2	BDH1	CR
3	ACS1
4	FLC2	TFIID
5	GCV3	TFIID
6	CDC19	CR
7	YAL037C-A
8	FUN19	TFIID
9	FRT2	TFIID
10	CYS3	CR
11	SSA1	CR
12	YAR009C
13	ADE1	TFIID
14	SUP56
15	YAT1
16	tL(UAA)B1
17	SRO77	CR
18	ATP1	TFIID
19	ATG8	TFIID
20	SSA3	TFIID
21	YBL071C-B
22	PRX1	CR
23	ECM13
24	FUI1	TFIID
25	PRE7	TFIID
26	PET9	CR
27	FUS3	TFIID
28	tS(AGA)B
29	NTH2	CR
30	GPI18	TFIID
31	RCR1	TFIID
32	FUR4
33	RPL4A	TFIID
34	YBR032W
35	tL(UAA)B2
36	YBR056W-A	CR
37	NRG2	CR
38	BAP2	CR
39	YBR071W	CR
40	HSP26
41	ECM8
42	TEC1	CR
43	YBR085C-A	CR
44	NHP6B	TFIID
45	FES1	TFIID
46	VID24	TFIID
47	LYS2
48	TKL2
49	TEF2	CR
50	TPS1	CR
51	AGP2	CR
52	YBR139W	CR
53	IRA1	TFIID
54	RTC2
55	ARA1	CR
56	TBS1	TFIID
57	ICS2	CR
58	AMN1	CR
59	SSE2	TFIID
60	SMP1
61	YBR182C-A
62	YPC1
63	PGI1	CR
64	YBR196C-A
65	YBR196C-B
66	KTR4	TFIID
67	YBR201C-A	TFIID
68	COS111
69	tC(GCA)B
70	SDS24	TFIID
71	PYC2	CR
72	YBR221W-A
73	PCS60	TFIID
74	LSR1
75	GPX2	CR
76	RIB5	CR
77	APE3	CR
78	YBR287W	TFIID
79	APM3	TFIID
80	BSD2	TFIID
81	CTP1
82	PCA1	TFIID
83	YBR296C-A
84	MAL33
85	MAL31	CR
86	MAL32
87	PAU24
88	CHA1	CR
89	YCL049C
90	YCL048W-A
91	YCL042W
92	GLK1	CR
93	GRX1	TFIID
94	HIS4	CR
95	AGP1	CR
96	YCL021W-A	CR
97	SUP53
98	LEU2
99	snR43
100	CIT2	CR
101	tN(GUU)C
102	PGK1	CR
103	SRD1	CR
104	PET18
105	HSP30	CR
106	YCR025C
107	SUP61
108	ATG15	TFIID
109	SSK22	TFIID
110	AHC2	TFIID
111	TRX3	TFIID
112	YCR099C	TFIID
113	YCR100C	TFIID
114	YCR101C	TFIID
115	YCR102C	CR
116	AAD4	CR
117	YDL241W	TFIID
118	ADY3	TFIID
119	GUD1	TFIID
120	GYP7	TFIID
121	FMP45
122	PRR2
123	RTN2	CR
124	SNF3	TFIID
125	LYS20	CR
126	UGX2
127	SFA1	CR
128	RGT2	TFIID
129	STF1	TFIID
130	CDC48	TFIID
131	YDL124W	CR
132	SNA4	CR
133	TMA17	CR
134	YDL086W	TFIID
135	NDE2
136	YET3	TFIID
137	BDF2	CR
138	PEX19	TFIID
139	tK(UUU)D
140	NPC2	TFIID
141	GPR1	TFIID
142	RPN4	CR
143	NTH1	CR
144	SNQ2	CR
145	GCV1	CR
146	tV(UAC)D
147	tL(UAA)D
148	YDR034W-B
149	KRS1	CR
150	ENA1
151	NRG1	CR
152	TPI1	CR
153	PST1	CR
154	FMP16
155	TPS2	CR
156	SED1	CR
157	tR(ACG)D
158	ARO1	CR
159	YCF1	CR
160	CPR1	CR
161	HOM2	CR
162	HSP42	CR
163	SDH4	TFIID
164	YDR210W	CR
165	AHA1	CR
166	YDR215C
167	ADR1	TFIID
168	CRF1
169	HTA1	CR
170	YDR246W-A
171	YDR249C	TFIID
172	CTA1
173	HSP78	TFIID
174	tS(AGA)D2
175	YDR261C-D
176	YDR262W	TFIID
177	CCC2	CR
178	PMP3	CR
179	MTH1	TFIID
180	YDR278C
181	RTT103	TFIID
182	DPL1	TFIID
183	RAD34	TFIID
184	tF(GAA)D
185	HXT7
186	HXT6
187	HXT3	CR
188	YPS7	TFIID
189	EMT1
190	ATP22	TFIID
191	YDR365W-B
192	YDR366C
193	ARO10	CR
194	YRA1	CR
195	ATO3	TFIID
196	YDR391C	TFIID
197	SPT3
198	NCB2	CR
199	ADE8	TFIID
200	RPN9	TFIID
201	MFA1
202	PHO8	TFIID
203	SAM2	CR
204	GNP1	CR
205	GRX2	CR
206	SPS2
207	YDR524W-C
208	YDR524C-B	CR
209	API2
210	snR84
211	QCR7	TFIID
212	HSP31	CR
213	STL1
214	PAD1	TFIID
215	DLD3	CR
216	DSF1
217	SIT1	CR
218	CAN1	TFIID
219	PRB1	CR
220	snR67
221	snR53
222	PAU2
223	GLY1	CR
224	UTR2	CR
225	CYC7
226	UTR5
227	HYP2	CR
228	MTC7	CR
229	IMT4
230	RIP1	TFIID
231	RPR1
232	GLC3	CR
233	GCN4	CR
234	YEL008W
235	MIT1	CR
236	snR14
237	TIR1
238	tH(GUG)E1
239	MIG3	CR
240	EDC2	CR
241	PHM8
242	KRE29	TFIID
243	HVG1
244	YER039C-A	TFIID
245	MXR1	CR
246	ERG28	CR
247	PIC2	CR
248	YER053C-A
249	GIP2
250	FCY2	CR
251	VHR2	CR
252	ICL1	TFIID
253	RGI1	CR
254	ARG5,6	CR
255	VTC1	CR
256	ALD5	CR
257	tA(UGC)E
258	SRG1
259	SER3	CR
260	MET6	CR
261	SSA4	TFIID
262	DSE1	CR
263	COM2	CR
264	snR4
265	snR52
266	SCR1
267	DDI1	TFIID
268	FTR1	CR
269	SPI1	CR
270	BUR6	CR
271	tR(ACG)E
272	TMT1	TFIID
273	YER190C-B
274	AQY3
275	DAK2
276	ZNF1
277	YFL051C
278	FET5	TFIID
279	STE2
280	GAT1	CR
281	PAU5
282	YFL019C
283	MDJ1	TFIID
284	HSP12
285	tN(GUU)F
286	tF(GAA)F
287	UBP6	TFIID
288	SUP11
289	GSY1	CR
290	IGD1
291	YFR018C
292	tS(GCU)F
293	CSS2
294	SUP6
295	QCR6	CR
296	PHO4	CR
297	HXK1	CR
298	IRC7	TFIID
299	ZIP2
300	ADE5,7	TFIID
301	EMC4	TFIID
302	SDT1	CR
303	MIG2	CR
304	SIP2	TFIID
305	tH(GUG)G1
306	tK(UUU)G1
307	RME2
308	STR3	CR
309	SUT1	TFIID
310	YIP5	TFIID
311	tL(CAA)G1
312	RCK1
313	ARI1	CR
314	MET13	CR
315	RPL28	TFIID
316	snR82
317	tH(GUG)G2
318	TOS8	CR
319	snR10
320	snR39B
321	PYC1	CR
322	SUP54
323	PNC1	CR
324	YGL034C
325	tF(GAA)G
326	SCW11	CR
327	TRP5	TFIID
328	ERG4	CR
329	MPO1	TFIID
330	LEU1	TFIID
331	BRP1
332	STF2	CR
333	MSB2	CR
334	YGR027W-B
335	snR46
336	YGR035C
337	SCM4	TFIID
338	FMP48	CR
339	MUP1	CR
340	snR48
341	ERG25	CR
342	ADE6	TFIID
343	VHT1	CR
344	CTT1
345	tT(UGU)G1
346	TPC1
347	ASK10	TFIID
348	tC(GCA)G
349	tN(GUU)G
350	YGR121W-A
351	YGR127W	TFIID
352	LSB1	CR
353	BTN2	CR
354	SKN1	TFIID
355	ECL1	CR
356	GPC1
357	RTS3	CR
358	YGR164W
359	TRS65	TFIID
360	YGR168C	TFIID
361	ERG1	CR
362	RNR4	CR
363	tL(CAA)G3
364	QCR9	TFIID
365	CRH1	CR
366	TDH3	CR
367	ADE3	CR
368	TRX2	CR
369	ZPR1	TFIID
370	RTA1
371	snR7-L
372	snR7-S
373	YHB1	CR
374	YGR240C-A
375	MPC3
376	SOL4
377	MGA1
378	RIE1
379	tT(UGU)G2
380	HUA1	TFIID
381	BGL2	TFIID
382	YGR283C	TFIID
383	MAL11
384	MAL12
385	PAU12
386	COS6	CR
387	ARN2	CR
388	YHL041W
389	ARN1	CR
390	YHL037C
391	MUP3	CR
392	VMR1	CR
393	RPL8A	TFIID
394	RIM4
395	AIM17	TFIID
396	DUR3
397	YHL015W-A
398	STP2	TFIID
399	ERG11	CR
400	YHR007C-A	CR
401	SOD2	CR
402	ARG4	CR
403	ECM12
404	YHR022C
405	SLT2	TFIID
406	PUT2	CR
407	MSC7	TFIID
408	RUF5-1
409	CUP1-1
410	RUF5-2
411	CUP1-2	CR
412	PCL5	CR
413	tF(GAA)H1
414	RTC3
415	AHT1
416	HXT1	CR
417	HXT5
418	GRE3	CR
419	tF(GAA)H2
420	FUR1	CR
421	SPL2
422	ARO9	CR
423	YHR138C	TFIID
424	YHR140W
425	CHS7	TFIID
426	DSE2	CR
427	SUF8
428	snR71
429	MPC2	CR
430	PRP8	TFIID
431	ENO2	CR
432	ERG9	CR
433	AIM46	CR
434	MNL1	TFIID
435	BAT1	TFIID
436	CRG1
437	YHR214C-B
438	IMD2	CR
439	CSS1
440	YIL165C	TFIID
441	NIT1	TFIID
442	SUC2	TFIID
443	GUT2	CR
444	OM45	TFIID
445	snR68
446	QDR2	CR
447	RPI1	CR
448	PRM5	CR
449	HIS5	CR
450	SDP1
451	HOS4	TFIID
452	COX5B	CR
453	XBP1
454	SGA1
455	LYS12	TFIID
456	AVT7	TFIID
457	AIM19
458	RPN2	TFIID
459	RGI2
460	MMF1	CR
461	DFG10	TFIID
462	MET30	TFIID
463	YKE4	TFIID
464	YIL012W
465	TIR3
466	YIL002W-A	TFIID
467	DAL2
468	DAL3
469	LYS1	TFIID
470	GTT1	TFIID
471	REE1	TFIID
472	YJL213W	TFIID
473	ACO2	TFIID
474	MBB1
475	RPS14B	CR
476	TOH1
477	QCR8	TFIID
478	FMP33
479	HSP150	CR
480	SNA3	CR
481	DAS1	TFIID
482	snR128
483	snR190
484	YJL144W	CR
485	YAK1	TFIID
486	TIF2	CR
487	YJL133C-A	CR
488	MRS3	TFIID
489	URA2	CR
490	NCA3
491	PRM10
492	YJL107C
493	SET4
494	snR37
495	GSH1	CR
496	LSB6	TFIID
497	ARG3	CR
498	IML2	CR
499	PRY3	CR
500	TPH3
501	EMT3
502	SUP51
503	YJR027W
504	YJR029W
505	IMT3
506	SSC1	CR
507	JSN1	TFIID
508	SOD1	CR
509	CPA2	CR
510	YJR115W
511	YJR120W	TFIID
512	ATP2	CR
513	YJR128W
514	STR2	TFIID
515	YJR146W
516	HMS2	CR
517	BAT2	CR
518	DAN1
519	FRE2	CR
520	COS9	TFIID
521	URA1	CR
522	snR64
523	TRT2
524	tN(GUU)K
525	tL(UAA)K
526	PIR1	CR
527	PIR3
528	KDX1	TFIID
529	GPM1	CR
530	NNR2
531	MCR1	CR
532	YKL133C	TFIID
533	OAC1	CR
534	HAP4	CR
535	GFA1	TFIID
536	APE1	CR
537	YKL102C
538	HSL1	CR
539	YKL097C
540	YKL096C-B
541	CWP1
542	SRX1	CR
543	MDH1	CR
544	YKL071W	CR
545	tH(GUG)K
546	FBA1	CR
547	TMA19	CR
548	SFK1	CR
549	MMO1
550	PTM1	CR
551	snR69
552	AIM26
553	MAE1	TFIID
554	UFD4	TFIID
555	BYE1	TFIID
556	AUR1	TFIID
557	MRP17	TFIID
558	tL(CAA)K
559	tR(ACG)K
560	GAP1
561	UTH1	CR
562	PET10	TFIID
563	FMP46
564	GLG1	TFIID
565	KTR2	CR
566	snR42
567	CCP1	CR
568	MET1	TFIID
569	tK(UUU)K
570	YKR075C
571	MSA2	CR
572	MTD1	TFIID
573	SRL3	CR
574	PTR2	CR
575	YLL066W-B
576	YLL066C
577	AYT1	TFIID
578	MHT1	TFIID
579	MMP1	CR
580	GTT2	CR
581	JLP1
582	YCT1	CR
583	YLL053C
584	AQY2
585	FRE6	TFIID
586	LDB18	CR
587	YBT1	TFIID
588	RNP1
589	FPS1	TFIID
590	SDH2	CR
591	VPS13	TFIID
592	UBI4	CR
593	IRC19	TFIID
594	FRA1	TFIID
595	TPO1	CR
596	ISA1	CR
597	HSP104	CR
598	PAU17
599	SSA2	CR
600	POM33	TFIID
601	KNS1	TFIID
602	BPT1	TFIID
603	YEH1	CR
604	SPO75
605	YLR001C	TFIID
606	SSK1	TFIID
607	NSE1	TFIID
608	PSR2	TFIID
609	IZH3	TFIID
610	SNF7	TFIID
611	AAT2	CR
612	snR30
613	RSC58	TFIID
614	SMF3	CR
615	PAU23
616	YLR042C	CR
617	PDC1	CR
618	YLR046C	TFIID
619	FRE8	TFIID
620	YLR050C	TFIID
621	FCF2	TFIID
622	IES3	TFIID
623	YLR053C
624	SPT8	TFIID
625	ERG3	CR
626	SHM2	TFIID
627	REX2	TFIID
628	FRS1	TFIID
629	PER33	CR
630	MEF1	TFIID
631	XYL2
632	BUD20	TFIID
633	RPL10	CR
634	SIC1	CR
635	ALT1	TFIID
636	XDJ1	TFIID
637	SUL2	TFIID
638	NYV1	TFIID
639	GIS3	TFIID
640	KIN2	TFIID
641	CHA4	TFIID
642	snR79
643	MDN1	TFIID
644	REX3	TFIID
645	snR6
646	YLR108C	CR
647	AHP1	CR
648	CCW12	CR
649	YLR111W
650	YLR112W
651	tR(ACG)L
652	YPS1	TFIID
653	YPS3
654	YLR122C
655	YLR125W	TFIID
656	ZRT2	CR
657	PDC5
658	TIS11	CR
659	NHA1	TFIID
660	PUT1
661	ACF2	TFIID
662	RMP1	TFIID
663	YLR146W-A	TFIID
664	SMD3	TFIID
665	YLR149C	TFIID
666	ACS2	CR
667	RDN37-1
668	RDN25-1
669	ETS1-1
670	RDN5-1
671	RDN37-2
672	RDN25-2
673	YLR154C-G
674	ETS1-2
675	YLR154C-H
676	ASP3-1
677	YLR156W
678	YLR156C-A
679	ASP3-2
680	YLR157W-D
681	YLR157C-B
682	YLR157C-C
683	ASP3-3
684	YLR159W
685	YLR159C-A
686	ASP3-4
687	YLR161W
688	RDN5-6
689	YLR162W
690	RRT15
691	MAS1	TFIID
692	RPS31	TFIID
693	UPS2	CR
694	YLR173W	TFIID
695	IDP2
696	YLR177W	CR
697	TFS1
698	YLR179C	CR
699	SAM1	CR
700	RPL37A	TFIID
701	ATG26	TFIID
702	PEX13	TFIID
703	NCW2
704	QRI5	TFIID
705	HMX1	TFIID
706	FRE1	CR
707	CPR6	TFIID
708	MSC3	TFIID
709	IFH1	TFIID
710	UCC1
711	YLR225C	CR
712	ADY4
713	tL(UAG)L1
714	YLR227W-B
715	tI(UAU)L
716	TOP3	TFIID
717	THI7	TFIID
718	VPS34	TFIID
719	CSC1	TFIID
720	MAP1	TFIID
721	ERF2	TFIID
722	tL(CAA)L
723	IRC20	TFIID
724	YEF3	CR
725	SSP120	TFIID
726	SYM1	TFIID
727	NDL1	TFIID
728	YLR255C
729	HAP1	CR
730	YLR256W-A
731	YLR257W	TFIID
732	GSY2	CR
733	HSP60	TFIID
734	VPS63
735	YPT6	TFIID
736	BOP2	CR
737	DCS1	TFIID
738	CMG1
739	MCM5	TFIID
740	YLR281C
741	YLR283W	TFIID
742	YLR285C-A	CR
743	CTS1	CR
744	RPS30A	CR
745	MEC3	TFIID
746	GUF1	TFIID
747	ATP14	TFIID
748	YLR297W	CR
749	YHC1	TFIID
750	ECM38	CR
751	EXG1	CR
752	YLR302C
753	ACO1	CR
754	CDA2
755	IMH1	TFIID
756	ATG39
757	MMS22	TFIID
758	PEX30	TFIID
759	RPL38	TFIID
760	TMA10	CR
761	REC102
762	CHS5	TFIID
763	JIP3
764	MID2	TFIID
765	snR61
766	snR55
767	snR57
768	VRP1
769	RPP0	TFIID
770	FKS1	CR
771	YLR342W-A	CR
772	GAS2
773	YLR345W	TFIID
774	CIS1
775	ORM2	TFIID
776	YLR352W	TFIID
777	ILV5	CR
778	ADE13	TFIID
779	DCR2	TFIID
780	NMD4	TFIID
781	RPS22B	TFIID
782	ARC18	TFIID
783	ROM2	TFIID
784	PSY3	TFIID
785	FBP1
786	tK(UUU)L
787	REH1	TFIID
788	RPS29A	TFIID
789	snR34
790	CCW14	CR
791	ATP10	TFIID
792	CST9	TFIID
793	VPS33	TFIID
794	BDF1	CR
795	SFP1	TFIID
796	VIP1	TFIID
797	YLR412C-A	CR
798	PUN1	CR
799	YLR415C
800	tL(UAA)L
801	URA4	TFIID
802	RPN13	TFIID
803	DCK1
804	tN(GUU)L
805	SEN1	TFIID
806	IMD3	CR
807	DIF1	TFIID
808	CAR2
809	ECM7	TFIID
810	YLR446W	TFIID
811	FPR4	TFIID
812	SST2	CR
813	FMP27	TFIID
814	YLR460C	CR
815	YML131W	CR
816	MSC1	CR
817	NDI1	TFIID
818	YML100W-A
819	TSL1	CR
820	RPM2	CR
821	AIM33	CR
822	YML083C
823	HMG1	TFIID
824	HUG1
825	SML1	CR
826	IMD4	TFIID
827	YML054C-A
828	SUP5
829	GAL80	TFIID
830	GSF2	CR
831	SUF7
832	YML039W
833	TSA1	CR
834	PPZ1	TFIID
835	ERG6	CR
836	MIX17	CR
837	ADI1	TFIID
838	HXT2	CR
839	snR78
840	snR77
841	snR76
842	snR75
843	snR74
844	snR73
845	snR72
846	ERG5	CR
847	YMR045C
848	tH(GUG)M
849	FET3	CR
850	ARG7	TFIID
851	NAT4
852	ISF1
853	YMR090W	CR
854	SNZ1	TFIID
855	YMR103C
856	YPK2	TFIID
857	PGM2	CR
858	SPG4
859	ILV2	TFIID
860	HFD1	TFIID
861	tL(CAA)M
862	ADE17	TFIID
863	YMR122W-A	CR
864	ERG29	TFIID
865	GAT2	CR
866	SIP5	TFIID
867	YMR141C
868	NDE1	CR
869	EMT4
870	ALD3
871	DDR48	CR
872	CTL1	CR
873	YMR181C	CR
874	YMR182W-A
875	snR83
876	HSC82	CR
877	GCV2	TFIID
878	snR11
879	CMC4	CR
880	ICY1	CR
881	YMR196W	TFIID
882	ROT1	TFIID
883	ERG2	TFIID
884	PFK2	CR
885	MGL2
886	YMR226C	CR
887	CUS1	TFIID
888	YMR242W-A
889	snR86
890	GAD1	CR
891	HOR7	CR
892	YMR279C
893	CAT8
894	SUP8
895	TDA1	CR
896	ADE4	TFIID
897	ADH2
898	YMR315W	TFIID
899	DIA1	CR
900	YMR316C-A
901	FET4	CR
902	YMR320W
903	DDI3
904	EGT2	CR
905	BXI1	TFIID
906	RIM21	TFIID
907	snR40
908	YNL284C-B
909	tN(GUU)N1
910	YNL277W-A
911	GOR1
912	ORC5	TFIID
913	NRD1	CR
914	SLA2	TFIID
915	ZWF1	CR
916	PDR16	CR
917	snR19
918	YNL208W	CR
919	YNL195C
920	YNL194C
921	CHS1	CR
922	YNL190W	CR
923	NSG2	TFIID
924	CUZ1	TFIID
925	MFA2
926	MEP2
927	LEU4	CR
928	tL(CAA)N
929	APJ1	TFIID
930	AQR1	CR
931	YDJ1	TFIID
932	YNL058C	CR
933	POR1	CR
934	YNL046W	CR
935	IDH1	CR
936	NCE103	CR
937	NME1
938	snR66
939	ASI3	CR
940	SIS1	CR
941	CIT1	CR
942	tN(GUU)N2
943	ATO2
944	YNR014W
945	MVD1	TFIID
946	AGA1	CR
947	LYS9	TFIID
948	tL(UAA)N
949	BIO5
950	FRE4	CR
951	YNR065C	TFIID
952	YNR066C	TFIID
953	DSE4	CR
954	YNR068C	TFIID
955	BSC5	TFIID
956	YNR071C
957	MAN2
958	YOL162W
959	CSS3
960	ENB1	CR
961	HPF1
962	YOL153C
963	GRE2	CR
964	RIB4	CR
965	ARG8	TFIID
966	PFK27	CR
967	MDH2	CR
968	HRP1	CR
969	SMF1	CR
970	MCH4	CR
971	YOL118C
972	SHR5
973	ZEO1	CR
974	WSC3	CR
975	NDJ1	CR
976	YOL103W-B
977	MHF1
978	ADH1	CR
979	YOL085C
980	PHM7
981	DSC2	TFIID
982	ARG1	CR
983	tN(GUU)O1
984	DDR2
985	RRT8	TFIID
986	YOL038C-A
987	OPI10	TFIID
988	GAS5	CR
989	tS(GCU)O
990	CMK2	TFIID
991	YOL014W	TFIID
992	YOL013W-A
993	tP(UGG)O1
994	SGT2	TFIID
995	tR(ACG)O
996	HSP10	TFIID
997	STI1	CR
998	CIN5	CR
999	CRS5
1000	PEP12	TFIID
1001	snR9
1002	snR62
1003	TMC1	CR
1004	tK(UUU)O
1005	LPL1	TFIID
1006	YOR062C	CR
1007	CYT1	CR
1008	ATX2	TFIID
1009	DIA2	TFIID
1010	tN(GUU)O2
1011	VPS21	TFIID
1012	RGS2	CR
1013	GCY1	TFIID
1014	ADE2
1015	BAG7
1016	IDH2	CR
1017	LSC1	CR
1018	RPB2	TFIID
1019	PDR5	CR
1020	PNS1	CR
1021	DCS2
1022	GAC1
1023	FYV12
1024	snR36
1025	IMT1
1026	HIS3
1027	DED1	CR
1028	PTP2	TFIID
1029	RCN2	TFIID
1030	snR35
1031	ISU2	CR
1032	HER1	CR
1033	WTM1	CR
1034	snR17a
1035	snR8
1036	TPO4	CR
1037	snR5
1038	RDL1	TFIID
1039	YOR292C	TFIID
1040	MBF1	CR
1041	YOR302W	CR
1042	CPA1	CR
1043	MCH5	CR
1044	YOR316C-A
1045	EMT2
1046	tP(UGG)O3
1047	PUT4
1048	RPS12	TFIID
1049	ALD4	CR
1050	GDH1	CR
1051	YOR376W
1052	FRE3	TFIID
1053	FIT2	CR
1054	FIT3	CR
1055	FRE5	CR
1056	YOR385W	TFIID
1057	YOR394C-A
1058	YPL277C
1059	SAM3	CR
1060	PBI1
1061	DIP5	CR
1062	ATG41
1063	YPL247C	TFIID
1064	YPL245W
1065	CIN2	TFIID
1066	HSP82	CR
1067	USV1
1068	RPL7B	CR
1069	COA2	TFIID
1070	CUP9	CR
1071	OYE3	CR
1072	DAP1	TFIID
1073	PRM4	CR
1074	PEP4	CR
1075	PXA1
1076	snR17b
1077	ISU1	CR
1078	IMT2
1079	GDE1	TFIID
1080	RLM1	TFIID
1081	YPL088W
1082	MOT1	CR
1083	GCR1	CR
1084	YPL062W
1085	ALD6	CR
1086	LCL1
1087	KTR6	TFIID
1088	OAZ1	TFIID
1089	ERG10	TFIID
1090	SKS1	CR
1091	CTF19	TFIID
1092	IRC15
1093	CIP1
1094	LSP1	CR
1095	PDH1	CR
1096	tF(GAA)P1
1097	YPR003C	TFIID
1098	HAL1	CR
1099	YPR015C
1100	tF(GAA)P2
1101	CSR2
1102	GLN1	CR
1103	SPO24	CR
1104	PUF2	TFIID
1105	YPR064W
1106	ROX1	CR
1107	SUP16
1108	TKL1	TFIID
1109	OPY2	TFIID
1110	YPR078C
1111	TEF1	CR
1112	snR51
1113	snR70
1114	snR41
1115	ASR1	TFIID
1116	SNT309	TFIID
1117	YPR108W-A
1118	tT(UGU)P
1119	PIS1	CR
1120	YPR114W	TFIID
1121	tK(UUU)P
1122	NAT3	TFIID
1123	tN(GUU)P
1124	MEP3	CR
1125	snR45
1126	ASN1	CR
1127	NCE102	CR
1128	PIN3	TFIID
1129	YPR158W-B
1130	YPR158C-D
1131	GPH1
1132	GDB1
1133	QCR2	TFIID
1134	AQY1
1135	HPA2
1136	YPR204W
1137	COX1
1138	AI5_BETA
1139	ATP6
1140	COB
1141	VAR1
1142	21S_RRNA
1143	COX2
1144	COX3
1145	RPM1

## Sheet: Fig.4E_down
	gene	TFIID or CR
1	ECM1	TFIID
2	SPC72	TFIID
3	YAL037W
4	MTW1	TFIID
5	POP5	TFIID
6	MYO4	TFIID
7	LTE1	TFIID
8	PMT2	TFIID
9	FUN26	TFIID
10	CCR4	TFIID
11	LDS1
12	SWC3	TFIID
13	ERP2	TFIID
14	TFC3	TFIID
15	ERP1	TFIID
16	SEN34	TFIID
17	KIN3	TFIID
18	PRM9
19	MIX23	TFIID
20	YBL100W-B
21	BNA4
22	BRN1	TFIID
23	BOI1	TFIID
24	KIP1	TFIID
25	CMC2	TFIID
26	YBL059W	TFIID
27	SAS3	TFIID
28	POL12	TFIID
29	STU1	TFIID
30	HEK2	TFIID
31	SHE1	TFIID
32	YBL028C	TFIID
33	MCM2	TFIID
34	RFT1	TFIID
35	APN2	TFIID
36	POP8	TFIID
37	FMT1	TFIID
38	ALK2	TFIID
39	YBL008W-A
40	HIR1	TFIID
41	DSF2	CR
42	IPP1	TFIID
43	GRX7	TFIID
44	MNN2	TFIID
45	GAL7
46	POA1	TFIID
47	YBR027C
48	YPK3	TFIID
49	TLC1
50	SCO1	TFIID
51	CHS2	TFIID
52	FIG1
53	PRP6	TFIID
54	ALG14	TFIID
55	MIS1	TFIID
56	AAC3	TFIID
57	RFC5	TFIID
58	PHO3	CR
59	PHO5	TFIID
60	PBY1	TFIID
61	YMC2	TFIID
62	CYC8	TFIID
63	MUD1	TFIID
64	PTC4	TFIID
65	CKS1	TFIID
66	YBR137W	TFIID
67	YBR138C	TFIID
68	YSW1
69	SPP381	TFIID
70	CNS1	TFIID
71	ECM31	TFIID
72	PCH2
73	GDT1	TFIID
74	YBR200W-A
75	DER1	TFIID
76	MCM7	TFIID
77	ERV15	TFIID
78	MET8	TFIID
79	YBR219C
80	YBR220C	TFIID
81	PBP2	TFIID
82	DAD3	TFIID
83	YBR238C	TFIID
84	THI2
85	ALG7	CR
86	ISW1	TFIID
87	SPO23
88	DUT1	TFIID
89	TSC10	TFIID
90	REI1	TFIID
91	MRPL37	TFIID
92	EFM2	TFIID
93	RIF1	TFIID
94	YBR292C
95	VAC17	TFIID
96	MRC1	TFIID
97	KRR1	TFIID
98	RDT1
99	POF1
100	FRM2	CR
101	KCC4	TFIID
102	YCL019W
103	VMA9	TFIID
104	POL4	TFIID
105	CTO1
106	YCR016W	TFIID
107	RIM1	TFIID
108	ELO2	TFIID
109	IMG1
110	ERS1	TFIID
111	EGO2
112	YCR085W
113	CSM1	TFIID
114	YCR090C	TFIID
115	THI13
116	LRG1	TFIID
117	HO	CR
118	DTD1	TFIID
119	YDL211C	TFIID
120	TRM8	TFIID
121	ASF2	TFIID
122	RBS1	TFIID
123	FAP7	TFIID
124	MHF2	TFIID
125	CMR1	TFIID
126	CLB3	TFIID
127	YDL114W
128	QRI1	TFIID
129	SNU23	TFIID
130	PMT5	TFIID
131	YDL085C-A	TFIID
132	VAM6	TFIID
133	UBC9	TFIID
134	LHP1	TFIID
135	KNH1
136	SIR2	TFIID
137	NAT1	TFIID
138	PUS9	TFIID
139	PRP9	TFIID
140	APC11	TFIID
141	MCD1	CR
142	RMD1	TFIID
143	HED1
144	YDR018C
145	ATG31	TFIID
146	NSI1	TFIID
147	YDR034C-D
148	ENA2
149	YDR042C
150	HEM13	TFIID
151	HEM12	TFIID
152	VMS1	TFIID
153	YDR061W	TFIID
154	AIM7	TFIID
155	PPH3	TFIID
156	PET100	TFIID
157	RRP8	TFIID
158	TVP23	TFIID
159	SSS1	TFIID
160	SLU7	TFIID
161	DNF2	TFIID
162	MSH6	TFIID
163	GRX3	TFIID
164	YDR102C
165	TMN2	TFIID
166	ALT2	TFIID
167	PDS1	TFIID
168	SWI5	TFIID
169	EKI1	TFIID
170	ENT5	TFIID
171	SEC7	TFIID
172	NGG1	TFIID
173	CSN9	TFIID
174	SCC2	TFIID
175	ATC1	TFIID
176	UPS3
177	SLY1	TFIID
178	HST4	TFIID
179	UME6	TFIID
180	YDR210W-B
181	RAD9	TFIID
182	SPR28
183	SIR4	TFIID
184	MRPL7	TFIID
185	BTT1	TFIID
186	YDR261W-B
187	DON1
188	RNH202	TFIID
189	PHM6
190	MRX10
191	GPI11	TFIID
192	SUM1	TFIID
193	TFB1	TFIID
194	SSF2	TFIID
195	SWA2	TFIID
196	DAD4	TFIID
197	ASP1	TFIID
198	UTP4	TFIID
199	GPI8	TFIID
200	MRX8
201	YDR341C	TFIID
202	PAL1	TFIID
203	YPQ2	TFIID
204	SPC110	TFIID
205	CNL1	TFIID
206	EAF1	TFIID
207	KEI1	TFIID
208	WIP1	TFIID
209	UBA2	TFIID
210	URH1	TFIID
211	BNA7	TFIID
212	DOT1	TFIID
213	YDR444W	TFIID
214	YHP1	CR
215	SNM1	TFIID
216	GMC1	TFIID
217	GIN4	TFIID
218	SMT3	TFIID
219	EUG1	TFIID
220	FPR2	TFIID
221	SPS1
222	IRC4
223	AVT2	TFIID
224	CIN8	TFIID
225	IES6	TFIID
226	GDA1	TFIID
227	MCM3	TFIID
228	MMS21	TFIID
229	GIM4	TFIID
230	MNN1	CR
231	PMI40	TFIID
232	PAC2	TFIID
233	TMA20	TFIID
234	HEM14	TFIID
235	BIM1	TFIID
236	GAL83	TFIID
237	CHZ1	TFIID
238	FIR1	TFIID
239	YER034W	TFIID
240	CAJ1	TFIID
241	HMF1	TFIID
242	PET117
243	TDA2	TFIID
244	PTP3	TFIID
245	ICP55	TFIID
246	YER085C
247	AIM10	TFIID
248	AIM11	TFIID
249	RTT105	TFIID
250	MAM1
251	GLE2	TFIID
252	SWI4	TFIID
253	TMN3	TFIID
254	EMP65	TFIID
255	YER145C-A
256	PEA2	TFIID
257	YER156C	TFIID
258	PAB1	TFIID
259	ADK2	TFIID
260	GRX4	TFIID
261	ISC10	TFIID
262	SLO1	TFIID
263	YER189W
264	YRF1-2
265	SNZ3
266	THI5
267	FMP32	TFIID
268	SEC53	TFIID
269	GNA1	TFIID
270	YFL012W
271	HXT10
272	CDC4	TFIID
273	MSH4
274	YFL002W-A
275	YFR006W	TFIID
276	DCV1
277	IOC3	TFIID
278	ATG18	TFIID
279	HIS2	TFIID
280	ULI1
281	CDC14	TFIID
282	RRT5
283	YFR035C
284	CDC26
285	IRC5	TFIID
286	CNN1	TFIID
287	BNA6	TFIID
288	RMD8	TFIID
289	YMR31	TFIID
290	COS12
291	FZF1	TFIID
292	KAP114	TFIID
293	MTO1
294	YGL235W
295	SEC15	TFIID
296	TAN1	TFIID
297	MTC3	TFIID
298	YPT32	TFIID
299	YGL204C
300	DSD1	TFIID
301	YGL194C-A	TFIID
302	ROK1	TFIID
303	SPO74
304	YGL159W	TFIID
305	YGL149W
306	ARO2	TFIID
307	ROG1	TFIID
308	MRF1	TFIID
309	SOH1	TFIID
310	SCS3
311	CDC20	CR
312	SLD3	TFIID
313	SEH1	TFIID
314	LSG1	TFIID
315	YGL081W
316	MPC1	TFIID
317	MPS2	TFIID
318	ALG2	TFIID
319	DUO1	TFIID
320	GEP7	TFIID
321	TYW3	TFIID
322	YGL041W-A	TFIID
323	HOP2
324	CWH41	TFIID
325	ALK1	TFIID
326	ATE1	TFIID
327	PEX31	TFIID
328	YGR017W	TFIID
329	VMA7	TFIID
330	YGR021W	TFIID
331	MSP1	TFIID
332	IMO32	TFIID
333	CAX4	TFIID
334	ACB1	TFIID
335	YGR039W
336	TFC4	TFIID
337	SPR3
338	PRP31	TFIID
339	CLB1	CR
340	CLB6	CR
341	PPT1	TFIID
342	FHN1
343	CBF2	TFIID
344	RSR1	TFIID
345	YGR161W-B
346	TIF4631	TFIID
347	PUS6
348	MSM1	TFIID
349	OKP1	TFIID
350	TIM13	TFIID
351	HGH1	TFIID
352	BUB1	TFIID
353	ELP2	TFIID
354	AMA1
355	SMI1	TFIID
356	BNS1	TFIID
357	KEL2	TFIID
358	SDA1	TFIID
359	NOP19	TFIID
360	SAY1	TFIID
361	EFG1	TFIID
362	OTU2	TFIID
363	SHU1
364	YHL005C
365	MRP4	TFIID
366	TCD1	TFIID
367	ARD1	TFIID
368	SPO13
369	MIP6
370	MYO1	TFIID
371	RRM3	TFIID
372	PIH1	TFIID
373	BRL1	TFIID
374	DOG2	TFIID
375	DOG1
376	YHR045W	TFIID
377	SMF2	TFIID
378	CIC1	TFIID
379	YHR054C	CR
380	GIC1	TFIID
381	RPP1	TFIID
382	PAN5	TFIID
383	IPI1	TFIID
384	GGA2	TFIID
385	SET1	TFIID
386	LSM12	TFIID
387	EPT1	TFIID
388	YHR125W
389	YHR127W	TFIID
390	ARP1	TFIID
391	NSG1	TFIID
392	DCD1	TFIID
393	SPO12	TFIID
394	SPO16
395	RTT107	TFIID
396	REC104
397	KEL1	TFIID
398	PEX18
399	DBP8	TFIID
400	SPC97	TFIID
401	FMO1
402	YHR177W
403	STB5	TFIID
404	YHR182W	TFIID
405	SSP1
406	PFS1
407	SET5	TFIID
408	YHR214C-D
409	YHR214C-E
410	YIL175W
411	BNR1	TFIID
412	AIM20	TFIID
413	MCM10	TFIID
414	REV7	TFIID
415	CSM2
416	FKH1	TFIID
417	STH1	TFIID
418	BMT5	TFIID
419	YIL089W
420	CAB2	TFIID
421	SEC6	TFIID
422	SNP1	TFIID
423	IRR1	TFIID
424	SNL1	TFIID
425	MNT3	TFIID
426	EST3	TFIID
427	URM1	TFIID
428	YIL001W	TFIID
429	SGN1	TFIID
430	EGH1
431	GAT4
432	YVH1	TFIID
433	DCG1
434	MGA2	TFIID
435	NUC1	TFIID
436	YJL193W	TFIID
437	JJJ2	TFIID
438	MRX5
439	SFH5	TFIID
440	PBS2	TFIID
441	ASF1	TFIID
442	PHS1	TFIID
443	BCK1	TFIID
444	SRS2	TFIID
445	GWT1	TFIID
446	TRL1	TFIID
447	ARP4	TFIID
448	SCP160	TFIID
449	SMC3	TFIID
450	JEM1	TFIID
451	LAS21	TFIID
452	IRC8	TFIID
453	YJL045W
454	GYP6	TFIID
455	LOH1
456	TAD2
457	YJL028W
458	MPS3	TFIID
459	RPC17	TFIID
460	NOP9	TFIID
461	LSM8	TFIID
462	MDE1	TFIID
463	BNA1	TFIID
464	GEA1	TFIID
465	POL32	TFIID
466	ANB1
467	ISY1	TFIID
468	BFA1	TFIID
469	KCH1	TFIID
470	HIT1	TFIID
471	CDC8	TFIID
472	HAM1	TFIID
473	CDC11	TFIID
474	BNA2
475	YJR079W
476	BUD4	TFIID
477	JJJ3	TFIID
478	YUH1	TFIID
479	RSM26	TFIID
480	NNF1	TFIID
481	TDA4
482	ILM1	TFIID
483	EFM3	TFIID
484	PMT4	TFIID
485	DAN4
486	THI11
487	YRA2	TFIID
488	STE3	CR
489	MRPL38	TFIID
490	TPK3	TFIID
491	MCD4	TFIID
492	DBR1	TFIID
493	SHE2	TFIID
494	PGM1	TFIID
495	SRP21	TFIID
496	RAD27	TFIID
497	SLD2	TFIID
498	SEG2	TFIID
499	HOT13	CR
500	DHR2	TFIID
501	YKL075C	TFIID
502	MUD2	TFIID
503	LHS1	TFIID
504	YKL069W	TFIID
505	BLI1	TFIID
506	OAR1	TFIID
507	CSE4	TFIID
508	SPC42	TFIID
509	IXR1	TFIID
510	HCS1	TFIID
511	CCE1	TFIID
512	TOF2	TFIID
513	BCH2	TFIID
514	SPO14	TFIID
515	SPC34	TFIID
516	YKR041W
517	YKR070W	TFIID
518	AIM29	TFIID
519	YKR078W	TFIID
520	DAD2	TFIID
521	HBS1	TFIID
522	TVP38	TFIID
523	PCC1	TFIID
524	ATG10
525	RTT109	TFIID
526	SDO1	TFIID
527	CDC45	TFIID
528	YLR126C	TFIID
529	ACE2	TFIID
530	RNH203	TFIID
531	TOS4	TFIID
532	BNA5	TFIID
533	CDA1
534	TAL1	CR
535	CSR1	TFIID
536	ATG17	TFIID
537	SPP382	TFIID
538	GMC2
539	ZDS2	TFIID
540	MDM1	TFIID
541	VPS9	TFIID
542	TUB1	TFIID
543	DUS1	TFIID
544	TCB3	TFIID
545	COG8	TFIID
546	SMA2
547	ORC1	TFIID
548	PIF1	TFIID
549	OGG1	TFIID
550	PRP39	TFIID
551	YML037C	TFIID
552	CGI121	TFIID
553	YOX1	CR
554	UNG1	TFIID
555	OST6	TFIID
556	PSP2	TFIID
557	GIS4	TFIID
558	CDC5	TFIID
559	YMR001C-A	CR
560	AIM34	TFIID
561	CLU1	TFIID
562	PEX9
563	HOF1	TFIID
564	YMR030W-A
565	IMP2
566	YET2
567	IOC4	TFIID
568	CSM3	TFIID
569	SEN15	TFIID
570	ABF2	TFIID
571	RCO1	TFIID
572	CTF18	TFIID
573	VBA1	TFIID
574	CTF13	TFIID
575	YMR102C	CR
576	YMR105W-A
577	YKU80	TFIID
578	MED11	TFIID
579	SPC24	TFIID
580	PKR1	TFIID
581	STO1	TFIID
582	YMR130W	TFIID
583	JLP2	TFIID
584	FDO1
585	YMR147W	TFIID
586	INP2	TFIID
587	HOT1	TFIID
588	MMT1	CR
589	ADD37	TFIID
590	CLN1	CR
591	INP1	TFIID
592	DML1	TFIID
593	EFR3	TFIID
594	GAS3	TFIID
595	TRI1	TFIID
596	RNH1	TFIID
597	RNT1	TFIID
598	COA6
599	PPA2	TFIID
600	RCE1	TFIID
601	FCP1	TFIID
602	GOT1	TFIID
603	ATM1	TFIID
604	YMR321C
605	SNO2
606	SNZ2
607	THI12
608	FIG4	TFIID
609	HXT14
610	ZIM17	TFIID
611	STB1	TFIID
612	YPT11	TFIID
613	PUS4	TFIID
614	PCL1	CR
615	WSC2	TFIID
616	CAF120	TFIID
617	PDR17	TFIID
618	ATX1	TFIID
619	SIP3	TFIID
620	VPS75	TFIID
621	BNI4	TFIID
622	CNM67	TFIID
623	MGS1	TFIID
624	RAP1	TFIID
625	MRX7
626	SPS18
627	PSY2	TFIID
628	YNL193W	TFIID
629	KAR1	TFIID
630	IPI3	TFIID
631	PBR1
632	APC1	TFIID
633	FMP41	TFIID
634	YNL162W-A	TFIID
635	RPC31	TFIID
636	ALF1	TFIID
637	DGR1
638	NRK1	TFIID
639	SPC98	TFIID
640	YNL108C	TFIID
641	POL1	TFIID
642	TOP2	TFIID
643	RNH201
644	FKH2	TFIID
645	GCD10	TFIID
646	SFB2	TFIID
647	GPI15	TFIID
648	YNL035C	TFIID
649	SAM50	TFIID
650	PUB1	TFIID
651	YNL010W	TFIID
652	RPC34	TFIID
653	NRM1	CR
654	SMM1	TFIID
655	ACC1	CR
656	SEC12	TFIID
657	ALG12	TFIID
658	YNR048W	TFIID
659	YNR063W	TFIID
660	YNR064C
661	COS10	TFIID
662	YNR075C-A
663	PAU6
664	YOL155W-A
665	DCP1	TFIID
666	PSF3	TFIID
667	PPM2	TFIID
668	GAS4
669	TRM11	TFIID
670	PTH4
671	TPT1	TFIID
672	IZH4
673	HMI1	TFIID
674	RFC4	TFIID
675	TRM10	TFIID
676	MPD2	TFIID
677	REX4	TFIID
678	NBA1	TFIID
679	NUF2	TFIID
680	YOL057W	TFIID
681	GPM3	TFIID
682	PSH1	TFIID
683	GAL11	TFIID
684	GSH2	TFIID
685	PEX15	TFIID
686	MSE1	TFIID
687	SIL1	TFIID
688	YOL019W	CR
689	HTZ1	TFIID
690	CSI2	CR
691	TOP1	TFIID
692	RPB11	TFIID
693	UTP23	TFIID
694	TSR3	TFIID
695	AUS1	TFIID
696	YOR011W-A
697	HST3	CR
698	CYC2	TFIID
699	ETT1	TFIID
700	ASE1	TFIID
701	ALG8	TFIID
702	NRT1	TFIID
703	SGO1	TFIID
704	CDC21	TFIID
705	RTS2	TFIID
706	YVC1	TFIID
707	RKI1	TFIID
708	KTR1	TFIID
709	RAS1	TFIID
710	VAM3	TFIID
711	YOR111W	TFIID
712	YOR114W	TFIID
713	TRS33	TFIID
714	THI80	TFIID
715	ELG1	TFIID
716	SLP1	TFIID
717	SWT1	TFIID
718	MED4	TFIID
719	ALE1	TFIID
720	HEM15	TFIID
721	MPC54
722	SYC1	TFIID
723	MSB1	TFIID
724	YOR192C-B
725	BFR1	TFIID
726	STE4	TFIID
727	RUD3	TFIID
728	RFC1	TFIID
729	WTM2	TFIID
730	KIN4	TFIID
731	DFR1	TFIID
732	HES1
733	ABP140	TFIID
734	CLP1	TFIID
735	PAC1	TFIID
736	FSF1	TFIID
737	HEM4	TFIID
738	HUA2	TFIID
739	MPD1	TFIID
740	ISW2	TFIID
741	SPS4
742	YOR314W
743	SFG1	CR
744	PMT3	TFIID
745	MYO2	TFIID
746	TFB6	TFIID
747	GDS1	TFIID
748	CIR2	TFIID
749	NDD1	TFIID
750	FEX1
751	KAR9	TFIID
752	PLC1	TFIID
753	YPL257W-B
754	CLN2	CR
755	BBP1	TFIID
756	HFI1	TFIID
757	VIK1	TFIID
758	HUT1	TFIID
759	IQG1	TFIID
760	NSL1	TFIID
761	ALG5	TFIID
762	IPL1	TFIID
763	RKM1	TFIID
764	DDC1	TFIID
765	GUP2
766	MF(ALPHA)1	CR
767	RTT10	TFIID
768	CTI6	TFIID
769	COX10	TFIID
770	BEM4	TFIID
771	TGS1	TFIID
772	KIP2	TFIID
773	FRK1	CR
774	SPP1	TFIID
775	ODC1
776	SPO19
777	HHO1	CR
778	KAP120	TFIID
779	SPC29	TFIID
780	YPL108W	TFIID
781	SEC62	TFIID
782	SEC16	TFIID
783	SEN54	TFIID
784	YPL068C	TFIID
785	VPS28	TFIID
786	TIM50	TFIID
787	SSN3	TFIID
788	SRL4
789	SVL3	TFIID
790	SUV3	TFIID
791	SMA1
792	ECM23
793	SWI1	TFIID
794	RET3	TFIID
795	TFC8	TFIID
796	ICL2
797	RLF2	TFIID
798	NTO1	TFIID
799	ERV2	TFIID
800	TAH18	TFIID
801	MAK3	TFIID
802	NHP6A	TFIID
803	YPR053C
804	ARO7	TFIID
805	YPR063C	TFIID
806	UBA3	TFIID
807	HOS1	TFIID
808	LTP1	TFIID
809	FHL1	TFIID
810	COG4	TFIID
811	RRG8	TFIID
812	MRI1	TFIID
813	CLB2	CR
814	CLB5	TFIID
815	CTR1	TFIID
816	YLH47	TFIID
817	CTF4	TFIID
818	LOA1	TFIID
819	YPR147C	TFIID
820	YPR148C	TFIID
821	URN1	TFIID
822	MRP2	TFIID
823	DPM1	TFIID

[truncated: 8 more sheets: Fig.4F_up, Fig.4F_down, Fig.4G_up, Fig.4G_down, Fig.4H_up, Fig.4H_down, Fig.4I_up, Fig.4I_down]
