# Supplementary material for: TFIID dependency of steady-state mRNA transcription altered epigenetically by simultaneous functional loss of Taf1 and Spt3 is Hsp104-dependent
Source: PLoS One. 2023 Feb 9;18(2):e0281233. doi: 10.1371/journal.pone.0281233 (PMC9910645; doi:10.1371/journal.pone.0281233)
Supplement: S4 Table — (XLSX) [file pone.0281233.s012.xlsx]

## Sheet: Supplemental Fig.6A_up
	gene	TFIID or CR
1	GPX2	CR
2	SPB1	TFIID
3	BSC1	CR
4	YDR365W-B
5	SIT1	CR
6	FTR1	CR
7	RCK1
8	CGR1	TFIID
9	FMP48	CR
10	ERG25	CR
11	YGR109W-A
12	ARN1	CR
13	IMP3	TFIID
14	FAF1	TFIID
15	FRE2	CR
16	HAP4	CR
17	UTP11	TFIID
18	ERG3	CR
19	MDN1	TFIID
20	TIS11	CR
21	FRE1	CR
22	FPR4	TFIID
23	HXT2	CR
24	FET3	CR
25	ECM16	TFIID
26	NOP15	TFIID
27	RGS2	CR
28	RRP36	TFIID
29	FIT2	CR
30	CAR1	CR
31	PDH1	CR
32	TDA6

## Sheet: Supplemental Fig.6A_down
	gene	TFIID or CR
1	FRT2	TFIID
2	YAR023C
3	PRM9
4	YAR066W
5	YBL111C
6	GAL7
7	FIG1
8	QDR3	TFIID
9	GIP1
10	ZTA1	CR
11	FMP23	TFIID
12	REG2
13	YBR085C-A	CR
14	LYS2
15	ADH5	CR
16	RTC2
17	YSW1
18	THI2
19	YBR241C
20	SPO23
21	RIB5	CR
22	YBR285W
23	PHO89	CR
24	MAL33
25	YCL075W
26	YCL074W
27	CHA1	CR
28	HIS4	CR
29	FUS1	CR
30	ILV6	TFIID
31	FIG2	TFIID
32	PAU3
33	ADH7
34	HXT15
35	PRR2
36	GGC1	CR
37	UGA3	CR
38	LYS21	TFIID
39	NDE2
40	IDP1	CR
41	DIA3
42	YDR003W-A	TFIID
43	YDR010C
44	YDR018C
45	ARO3	TFIID
46	COX26
47	SWF1
48	HOM2	CR
49	PHM6
50	TRP4	TFIID
51	ARO10	CR
52	TSA2	CR
53	ITR1	CR
54	SAM2	CR
55	FIT1	CR
56	FDC1	TFIID
57	IRC4
58	YEL073C
59	YEL067C
60	YAT2	TFIID
61	HVG1
62	YER039C-A	TFIID
63	HOM3	CR
64	ARG5,6	CR
65	YER078W-A
66	MET6	CR
67	SHC1
68	TMT1	TFIID
69	YER187W
70	YER188W
71	COS4
72	THI5
73	AGP3
74	YFL051C
75	CAF16	TFIID
76	PAU5
77	YFL019C
78	YFL015C
79	DCV1
80	GSY1	CR
81	PES4
82	MET10	TFIID
83	COS12
84	YGL262W
85	YPS5
86	YGL258W-A
87	VEL1
88	ZRT1	CR
89	SAP4	TFIID
90	SDT1	CR
91	STR3	CR
92	MND1
93	ATG1	TFIID
94	LYS5	TFIID
95	MET13	CR
96	GPG1
97	YGL117W	CR
98	YGL081W
99	PKP2	TFIID
100	PRM8
101	HOP2
102	AGA2
103	YGR045C
104	YGR066C
105	PDC6
106	YGR109W-B
107	CLD1
108	FHN1
109	GTO1	TFIID
110	YGR161W-C	TFIID
111	AMA1
112	YHL044W
113	SPO11
114	AIM17	TFIID
115	SPO13
116	MIP6
117	ARG4	CR
118	ECM12
119	YHR022C
120	YHI9	TFIID
121	DOG1
122	HTD2	TFIID
123	ARO9	CR
124	YHR139C-A
125	YHR180W
126	YHR210C
127	YHR214C-E
128	IMD2	CR
129	YHR219W
130	YIL171W
131	HXT12
132	YIL166C
133	YIL165C	TFIID
134	NIT1	TFIID
135	YIL163C
136	COX5B	CR
137	SGA1
138	YIL082W-A
139	YIL060W
140	PRM2
141	MET28	CR
142	DAL1
143	DCG1
144	DAL3
145	LYS1	TFIID
146	YPS6
147	PAU15
148	YIR042C
149	HXT9
150	YJL213W	TFIID
151	MBB1
152	ASG7
153	YJL163C
154	PIR5
155	INO1	CR
156	SIP4
157	ARG3	CR
158	ARG2	TFIID
159	ZAP1	TFIID
160	YJL045W
161	SAG1	CR
162	MHO1	TFIID
163	MET3	TFIID
164	BNA1	TFIID
165	HUL4	TFIID
166	ANB1
167	OPI3	CR
168	BNA2
169	YJR079W
170	SFC1
171	CPA2	CR
172	PXP2
173	STR2	TFIID
174	DAN1
175	YJR154W	TFIID
176	AAD10
177	THI11
178	SRY1	TFIID
179	TRP3	TFIID
180	STE3	CR
181	YKL107W
182	APE1	CR
183	YKL097C
184	GLG1	TFIID
185	PCK1
186	GEX2
187	YLL058W	TFIID
188	RNP1
189	AFB1	CR
190	XYL2
191	YLR111W
192	YLR152C	TFIID
193	YLR159C-A
194	SHH4	TFIID
195	TFS1
196	BNA5	TFIID
197	SYM1	TFIID
198	BOP2	CR
199	CDA1
200	YLR307C-A
201	CIS1
202	PAU4
203	ATR1	CR
204	PRM6
205	YMR007W
206	PEX9
207	FMS1	TFIID
208	AAC1
209	ARG7	TFIID
210	KAR5	TFIID
211	YMR084W	CR
212	YMR085W	CR
213	SNO1
214	SNZ1	TFIID
215	CMC4	CR
216	YMR206W
217	FUS2
218	GTO3	CR
219	YMR254C
220	URA10
221	YMR320W
222	YMR321C
223	SNO4
224	ERR3
225	THI12
226	PRM1
227	ALP1
228	BSC4
229	YNL143C
230	ESBP6	TFIID
231	LEU4	CR
232	YPT53
233	YNL042W-B
234	BOP3	TFIID
235	EGO4
236	AGA1	CR
237	BIO5
238	BIO4
239	BIO3
240	YNR066C	TFIID
241	YNR068C	TFIID
242	BSC5	TFIID
243	PAU6
244	AAD15
245	YOL164W-A
246	YOL163W
247	YOL162W
248	HXT11
249	YOL155W-A
250	ZPS1	CR
251	ARG8	TFIID
252	MCH4	CR
253	YOL118C
254	NDJ1	CR
255	SPO21
256	MET22	TFIID
257	ARG1	CR
258	LDS2
259	YOL024W
260	HMS1
261	GLO4
262	IRC23	TFIID
263	NRT1	TFIID
264	GCY1	TFIID
265	ORT1	TFIID
266	IRC13
267	CPA1	CR
268	YOR314W
269	UBC11
270	YOR343C
271	YOR343W-A
272	YOR376W
273	YOR387C
274	HSP33
275	ERR1
276	ERR2
277	HSP32
278	YPL264C
279	YPL257W	TFIID
280	ATG41
281	YPL247C	TFIID
282	POS5	TFIID
283	MF(ALPHA)1	CR
284	SSU1	CR
285	YPL060C-A
286	SRL4
287	SMA1
288	HAL1	CR
289	YMC1	TFIID
290	YPR078C
291	SUE1
292	MET16	TFIID
293	GDB1
294	HPA2

## Sheet: Supplemental Fig.6B_up
	gene	TFIID or CR
1	SEO1
2	RBG1	TFIID
3	YAR064W
4	TOD6	TFIID
5	URA7	TFIID
6	YBR056W-A	CR
7	MIS1	TFIID
8	AAC3	TFIID
9	PHO3	CR
10	KRR1	TFIID
11	ADF1	TFIID
12	SPB1	TFIID
13	SPS22
14	YCR087C-A	TFIID
15	YCR102C	CR
16	YDL241W	TFIID
17	RPC53	TFIID
18	SYO1	TFIID
19	LHP1	TFIID
20	PRM7	CR
21	BSC1	CR
22	NOP1	TFIID
23	FAL1	TFIID
24	YDR042C
25	MKC7	TFIID
26	YDR157W
27	TRM82	TFIID
28	YAP6
29	YDR261C-D
30	YDR365W-B
31	YDR366C
32	ATO3	TFIID
33	SPT3
34	SIT1	CR
35	SNU13	TFIID
36	NUG1	TFIID
37	YER137C
38	FTR1	CR
39	YER160C
40	YFL066C
41	YFL012W
42	DCV1
43	PES4
44	YFR054C
45	ROK1	TFIID
46	SUT1	TFIID
47	RCK1
48	RPL9A	TFIID
49	YGR027W-B
50	NOP7	TFIID
51	SDA1	TFIID
52	MGA1
53	EFG1	TFIID
54	MIP6
55	RPS27B	TFIID
56	CUP1-1
57	YHR054C	CR
58	CUP1-2	CR
59	RPF1	TFIID
60	IMP3	TFIID
61	EFM4	TFIID
62	GPP1	CR
63	RPL34B	TFIID
64	FAF1	TFIID
65	YVH1	TFIID
66	YJL218W
67	RPA34	TFIID
68	ANB1
69	SOR1
70	LTV1	TFIID
71	YKL102C
72	UTP11	TFIID
73	RRP14	TFIID
74	TEF4	CR
75	MAE1	TFIID
76	AUR1	TFIID
77	MRP17	TFIID
78	YLL066C
79	FRE6	TFIID
80	RPL8B	TFIID
81	FPS1	TFIID
82	ATG10
83	GRC3	TFIID
84	RIX7	TFIID
85	GPI13	TFIID
86	TPO1	CR
87	SSA2	CR
88	HIF1	TFIID
89	SPA2	TFIID
90	DPS1	TFIID
91	YEH1	CR
92	SOF1	TFIID
93	DRS1	TFIID
94	ORC3	TFIID
95	NOC3	TFIID
96	CMS1	TFIID
97	PAM18	TFIID
98	RLP24	TFIID
99	PPR1	TFIID
100	BRE2	TFIID
101	MEU1	TFIID
102	POM34	TFIID
103	YEH2	TFIID
104	SDO1	TFIID
105	UBR2	TFIID
106	SNF7	TFIID
107	SMF3	CR
108	YLR036C	TFIID
109	AFB1	CR
110	YLR042C	CR
111	TRX1	TFIID
112	PDC1	CR
113	YLR046C	TFIID
114	FRE8	TFIID
115	RPS0B	TFIID
116	YLR050C	TFIID
117	FCF2	TFIID
118	IES3	TFIID
119	OSW2
120	SPT8	TFIID
121	ERG3	CR
122	MNL2	TFIID
123	REX2	TFIID
124	FRS1	TFIID
125	RPL22A	TFIID
126	BMT6	TFIID
127	PER33	CR
128	ENV10	TFIID
129	SPC3	TFIID
130	PET309	TFIID
131	FYV7	TFIID
132	RGR1	TFIID
133	RFU1	TFIID
134	BUD20	TFIID
135	RPL10	CR
136	GAL2
137	EMP70	TFIID
138	RAX2	CR
139	ARP6	TFIID
140	SMC4	TFIID
141	CSF1	TFIID
142	GAA1	TFIID
143	ALT1	TFIID
144	KIN2	TFIID
145	ERG27	TFIID
146	CDC45	TFIID
147	SEN2	TFIID
148	MDN1	TFIID
149	CCW12	CR
150	AVL9	TFIID
151	CFT2	TFIID
152	MSL5	TFIID
153	YPS1	TFIID
154	YPS3
155	YLR122C
156	YLR125W	TFIID
157	DIP2	TFIID
158	TIS11	CR
159	NHA1	TFIID
160	RRN5
161	DPH6	TFIID
162	RMP1	TFIID
163	SPE4	TFIID
164	SMD3	TFIID
165	STM1	TFIID
166	ACS2	CR
167	RNH203	TFIID
168	ASP3-1
169	YLR156W
170	YLR156C-A
171	ASP3-2
172	YLR157C-B
173	ASP3-3
174	YLR159W
175	ASP3-4
176	YLR161W
177	RPS31	TFIID
178	DPH5	TFIID
179	CBF5	TFIID
180	YLR179C	CR
181	SAM1	CR
182	RPL37A	TFIID
183	EMG1	TFIID
184	SKG3	TFIID
185	MDL1	TFIID
186	MMR1	TFIID
187	HCR1	TFIID
188	NCW2
189	NMT1	TFIID
190	PWP1	TFIID
191	NOP56	TFIID
192	YKE2	TFIID
193	SEC13	TFIID
194	CLB4	TFIID
195	TUB4	TFIID
196	FRE1	CR
197	CDC123	TFIID
198	RSA3	TFIID
199	UTP13	TFIID
200	IFH1	TFIID
201	YLR225C	CR
202	YLR227W-B
203	TOP3	TFIID
204	YLR236C
205	THI7	TFIID
206	GPN3	TFIID
207	MAP1	TFIID
208	YEF3	CR
209	YLR255C
210	HAP1	CR
211	YLR256W-A
212	LCB5	TFIID
213	VPS63
214	TMA7	TFIID
215	RPS28B	TFIID
216	YLR264C-A
217	NEJ1	TFIID
218	YCS4	TFIID
219	MCM5	TFIID
220	SMD2	TFIID
221	DBP9	TFIID
222	YLR278C	TFIID
223	NNT1	TFIID
224	YLR285C-A	CR
225	CTS1	CR
226	YLR287C	TFIID
227	RPS30A	CR
228	GCD7	TFIID
229	SEC72	TFIID
230	GSP1	TFIID
231	YLR297W	CR
232	YHC1	TFIID
233	EXG1	CR
234	CDA1
235	YLR307C-A
236	IMH1	TFIID
237	CDC25	TFIID
238	CDC3	TFIID
239	EST2	TFIID
240	MMS22	TFIID
241	CWC24	TFIID
242	RPL38	TFIID
243	NMA1	TFIID
244	REC102
245	MID2	TFIID
246	RPS25B	TFIID
247	NUP2	TFIID
248	SGD1	TFIID
249	VRP1
250	RPP0	TFIID
251	SPO77
252	FKS1	CR
253	YLR342W-A	CR
254	GAS2
255	RPL26A	TFIID
256	KAP95	TFIID
257	DIC1
258	ORM2	TFIID
259	ILV5	CR
260	ADE13	TFIID
261	STE11	TFIID
262	YLR363W-A	TFIID
263	GRX8	CR
264	YLR365W
265	ELO3	TFIID
266	PSY3	TFIID
267	SEC61	TFIID
268	SMC6	TFIID
269	IKI3	TFIID
270	SWC7	TFIID
271	RPS29A	TFIID
272	AFG2	TFIID
273	SKI2	TFIID
274	DUS3	TFIID
275	SEI1
276	DUS4	TFIID
277	RPL31B	TFIID
278	YLR407W	TFIID
279	UTP21	TFIID
280	VIP1	TFIID
281	YLR410W-B
282	BER1	TFIID
283	INA1	CR
284	PUN1	CR
285	YLR415C
286	YLR419W	TFIID
287	URA4	TFIID
288	SEN1	TFIID
289	ATG23	TFIID
290	IMD3	CR
291	TSR2	TFIID
292	DIF1	TFIID
293	CAR2
294	LSM3	TFIID
295	RPS1A	TFIID
296	ECM7	TFIID
297	GMC2
298	YLR446W	TFIID
299	VMA6	TFIID
300	RPL6B	TFIID
301	FPR4	TFIID
302	GAB1	TFIID
303	YLR460C	CR
304	PAU4
305	YLR462W
306	RPS1B	TFIID
307	IMD4	TFIID
308	HXT2	CR
309	ERB1	TFIID
310	FET3	CR
311	ECM16	TFIID
312	GUA1	TFIID
313	FAA4	CR
314	TMA23	TFIID
315	RPA49	TFIID
316	IPI3	TFIID
317	DBP2	TFIID
318	RLP7	TFIID
319	YNR071C
320	MAN2
321	YOL160W
322	NOP8	TFIID
323	GAS4
324	YOL097W-A	TFIID
325	BRX1	TFIID
326	YOL014W	TFIID
327	RGS2	CR
328	PNO1	TFIID
329	PDR5	CR
330	YOR192C-B
331	FSF1	TFIID
332	RRS1	TFIID
333	FIT2	CR
334	RPL7B	CR
335	CAR1	CR
336	REC8
337	RPC40	TFIID
338	TDA6

## Sheet: Supplemental Fig.6B_down
	gene	TFIID or CR
1	GCV3	TFIID
2	SSA1	CR
3	PRX1	CR
4	COR1	TFIID
5	NTH2	CR
6	UGA2	TFIID
7	ZTA1	CR
8	FMP23	TFIID
9	RFS1	TFIID
10	YBR053C	TFIID
11	YRO2	CR
12	HSP26
13	YBR085C-A	CR
14	TKL2
15	TPS1	CR
16	AGP2	CR
17	YBR139W	CR
18	ADH5	CR
19	RTC2
20	YSW1
21	ICS2	CR
22	SSE2	TFIID
23	YPC1
24	SDS24	TFIID
25	OM14	CR
26	YBR241C
27	RIB5	CR
28	SDH8	TFIID
29	YBR285W
30	VBA3
31	YCL048W-A
32	YCL042W
33	GLK1	CR
34	AGP1	CR
35	HSP30	CR
36	ERS1	TFIID
37	KIN82	TFIID
38	ADY3	TFIID
39	FMP45
40	RTN2	CR
41	YDL199C	TFIID
42	GGC1	CR
43	INH1	TFIID
44	UGX2
45	ATG9	TFIID
46	STF1	TFIID
47	YDL124W	CR
48	TMA17	CR
49	NDE2
50	IDP1	CR
51	RTK1	CR
52	GPD1	CR
53	GPM2
54	NTH1	CR
55	RCR2	TFIID
56	YDR003W-A	TFIID
57	YDR018C
58	GCV1	CR
59	ATG31	TFIID
60	YDR034W-B
61	UBC5	TFIID
62	FMP16
63	TPS2	CR
64	COX26
65	YDR169C-A
66	HSP42	CR
67	SDH4	TFIID
68	COQ4	TFIID
69	COX20	TFIID
70	HSP78	TFIID
71	MTH1	TFIID
72	HXT7
73	HXT6
74	GGA1	TFIID
75	SDH6
76	ARO10	CR
77	TSA2	CR
78	ITR1	CR
79	SAM2	CR
80	GRX2	CR
81	EMI2	TFIID
82	APA2	TFIID
83	HSP31	CR
84	YEL073C
85	YEF1
86	CYC7
87	RIP1	TFIID
88	GLC3	CR
89	FAA2
90	YAT2	TFIID
91	EDC2	CR
92	PHM8
93	HVG1
94	YER039C-A	TFIID
95	MXR1	CR
96	PIC2	CR
97	YER053C-A
98	GIP2
99	GPP2	CR
100	RGI1	CR
101	ARG5,6	CR
102	YER079W	TFIID
103	SSA4	TFIID
104	YER121W
105	COX15	TFIID
106	SPI1	CR
107	YER158C
108	TMT1	TFIID
109	YER188W
110	YFL041W-A
111	AGX1
112	YFL015C
113	HSP12
114	GSY1	CR
115	IGD1
116	MET10	TFIID
117	QCR6	CR
118	YFR045W	TFIID
119	HXK1	CR
120	YFR057W
121	YPS5
122	YGL258W-A
123	ZRT1	CR
124	PDE1	TFIID
125	DSD1	TFIID
126	STR3	CR
127	AMS1
128	RRT6
129	GPG1
130	YGL117W	CR
131	VPS73
132	PKP2	TFIID
133	PNC1	CR
134	AGA2
135	STF2	CR
136	UGA1	TFIID
137	NQM1
138	RME1	CR
139	YGR045C
140	YGR053C
141	MUP1	CR
142	CTT1
143	YGR161W-C	TFIID
144	QCR9	TFIID
145	XKS1	TFIID
146	YGR204C-A
147	AMA1
148	SPG1
149	MPC3
150	LSC2	TFIID
151	SOL4
152	ENO1	CR
153	GND2
154	PAU13
155	RPL8A	TFIID
156	WSC4
157	AIM17	TFIID
158	DUR3
159	QCR10	TFIID
160	YHR007C-A	CR
161	YSC84	TFIID
162	ARG4	CR
163	ECM12
164	YHR022C
165	YHI9	TFIID
166	PUT2	CR
167	PPE1
168	RTC3
169	HXT4	CR
170	HXT5
171	YHR097C	TFIID
172	GRE3	CR
173	ARO9	CR
174	SPS100
175	YHR139C-A
176	YHR140W
177	ATG7	TFIID
178	YHR180W
179	YIL165C	TFIID
180	NIT1	TFIID
181	POT1
182	OM45	TFIID
183	AYR1	TFIID
184	SDP1
185	COX5B	CR
186	XBP1
187	SGA1
188	FYV10	TFIID
189	AIM19
190	PIG2	TFIID
191	YIL029C	TFIID
192	EST3	TFIID
193	MET28	CR
194	DAL3
195	LYS1	TFIID
196	GTT1	TFIID
197	YPS6
198	PEX2	TFIID
199	MBB1
200	ELO1	CR
201	ASG7
202	TPK1	TFIID
203	YJL163C
204	FMP33
205	PIR5
206	INO1	CR
207	NCA3
208	SIP4
209	ARG3	CR
210	PRY1	CR
211	BNA3	TFIID
212	ZAP1	TFIID
213	TDH1	CR
214	UBX6	CR
215	SAG1	CR
216	MHO1	TFIID
217	BNA1	TFIID
218	HUL4	TFIID
219	CYC1	CR
220	OPI3	CR
221	YJR096W	TFIID
222	CPA2	CR
223	ATP2	CR
224	YJR149W
225	YJR154W	TFIID
226	PIR3
227	NNR2
228	MCR1	CR
229	SDH1	TFIID
230	SDH3	TFIID
231	YKL133C	TFIID
232	YKL107W
233	APE1	CR
234	YKL091C	TFIID
235	MDH1	CR
236	YKL065W-A
237	UGP1	CR
238	GPX1
239	GAP1
240	GLG1	TFIID
241	ECM4	CR
242	PTR2	CR
243	SIR1	TFIID
244	TFS1
245	SYM1	TFIID
246	GSY2	CR
247	ECI1	TFIID
248	TMA10	CR
249	MSC1	CR
250	NDI1	TFIID
251	TSL1	CR
252	RCF1	TFIID
253	YMR007W
254	EIS1	CR
255	AAC1
256	ARG7	TFIID
257	YMR084W	CR
258	YMR090W	CR
259	SNO1
260	SNZ1	TFIID
261	PGM2	CR
262	REC114
263	ALD3
264	DDR48	CR
265	PAI3
266	SIP18
267	GCV2	TFIID
268	CMC4	CR
269	ICY1	CR
270	YMR196W	TFIID
271	YMR206W
272	GAD1	CR
273	GTO3	CR
274	HOR7	CR
275	YMR254C
276	YMR262W	TFIID
277	URA10
278	YMR321C
279	SNO4
280	GOR1
281	SPS19
282	NNR1
283	MDG1	CR
284	YGP1
285	YNL143C
286	YNL134C	CR
287	YPT53
288	YNL042W-B
289	PBI2
290	IDP3
291	ATO2
292	EGO4
293	AGA1	CR
294	BIO3
295	YNR068C	TFIID
296	BSC5	TFIID
297	YOL164W-A
298	ZPS1	CR
299	ARG8	TFIID
300	MCH4	CR
301	SPO21
302	YOL085C
303	PHM7
304	ATG34	TFIID
305	ATG19	TFIID
306	ARG1	CR
307	DDR2
308	LDS2
309	GLO4
310	CYT1	CR
311	CRC1
312	GCY1	TFIID
313	ORT1	TFIID
314	DCS2
315	GSP2	TFIID
316	YOR186W
317	IRC13
318	TPO4	CR
319	YOR289W	TFIID
320	YOR302W	CR
321	CPA1	CR
322	SPS4
323	YOR314W
324	PYK2	TFIID
325	ALD4	CR
326	PHR1	TFIID
327	FDH1
328	ERR1
329	ERR2
330	HSP32
331	YPL264C
332	YPL257W-B
333	ATG41
334	YPL247C	TFIID
335	HSP82	CR
336	GRE1
337	MF(ALPHA)1	CR
338	UIP4
339	OYE3	CR
340	ATG29	TFIID
341	SET6
342	RNY1	TFIID
343	YPL119C-A	TFIID
344	DBP1	TFIID
345	EEB1	CR
346	SSU1	CR
347	SRL4
348	IRC15
349	LSP1	CR
350	YPR010C-A	TFIID
351	YPR098C	TFIID
352	DBF20	TFIID
353	NCE102	CR
354	SUE1
355	GPH1
356	GDB1

## Sheet: Supplemental Fig.6C_up
	gene	TFIID or CR
1	SEO1
2	YAL064W
3	YAL063C-A
4	LDS1
5	PRM9
6	YAT1
7	YAR064W
8	PHO11
9	YBL113C
10	snR161
11	FIG1
12	YBR056W-A	CR
13	AAC3	TFIID
14	ADH5	CR
15	YSW1
16	DTR1
17	SMP1
18	THI2
19	SPO23
20	PHO89	CR
21	MAL33
22	YCL075W
23	YCL074W
24	SPS22
25	YCL019W
26	FIG2	TFIID
27	GIT1
28	YCR102C	CR
29	PAU3
30	HXT15
31	YDL241W	TFIID
32	YDL186W
33	YDL114W
34	DIA3
35	YDR042C
36	YDR098C-B
37	SPT3
38	DIT1
39	FDC1	TFIID
40	DSF1
41	SDD1
42	MEI4
43	YER187W
44	YFL068W
45	THI5
46	YFL019C
47	YFL012W
48	HXT10
49	DCV1
50	PES4
51	YFR054C
52	COS12
53	YGL262W
54	PAU11
55	VEL1
56	SUT1	TFIID
57	MET13	CR
58	YGL034C
59	SPR3
60	YGR109W-B
61	BIO2	TFIID
62	MAL12
63	MIP6
64	YHK8	TFIID
65	YHR054C	CR
66	YHR213W-A
67	YHR214W
68	YHR214C-E
69	IMD2	CR
70	YHR218W
71	YHR219W
72	YIL174W
73	YIL171W
74	HXT12
75	PRM5	CR
76	YIL082W-A
77	YIL046W-A
78	DAL1
79	DCG1
80	YIR042C
81	YIR043C
82	HXT9
83	YJL218W
84	YJL213W	TFIID
85	PRM10
86	SIP4
87	IRC18
88	ANB1
89	BNA2
90	DAN1
91	THI11
92	SOR1
93	MCH2
94	STE3	CR
95	YKL102C
96	AUR1	TFIID
97	MRP17	TFIID
98	YKR041W
99	AYT1	TFIID
100	MHT1	TFIID
101	MMP1	CR
102	YLL058W	TFIID
103	JLP1
104	YLL056C	TFIID
105	YCT1	CR
106	YLL054C	TFIID
107	LDB18	CR
108	YBT1	TFIID
109	RNP1
110	RPL8B	TFIID
111	FPS1	TFIID
112	ATG10
113	GRC3	TFIID
114	ISA1	CR
115	SSA2	CR
116	COX19	TFIID
117	DPS1	TFIID
118	YLL017W
119	SDC25
120	YEH1	CR
121	SOF1	TFIID
122	DRS1	TFIID
123	NOC3	TFIID
124	CMS1	TFIID
125	THI73
126	PAM18	TFIID
127	PPR1	TFIID
128	MEU1	TFIID
129	PSR2	TFIID
130	YEH2	TFIID
131	SDO1	TFIID
132	snR30
133	YLR030W
134	YLR031W
135	YLR036C	TFIID
136	AFB1	CR
137	YLR042C	CR
138	TRX1	TFIID
139	FRE8	TFIID
140	RPS0B	TFIID
141	YLR050C	TFIID
142	FCF2	TFIID
143	OSW2
144	SPT8	TFIID
145	SHM2	TFIID
146	FRS1	TFIID
147	BMT6	TFIID
148	ENV10	TFIID
149	XYL2
150	LAM6
151	RFU1	TFIID
152	BUD20	TFIID
153	GAL2
154	ALT1	TFIID
155	XDJ1	TFIID
156	SUL2	TFIID
157	KIN2	TFIID
158	ICT1	TFIID
159	ERG27	TFIID
160	SEN2	TFIID
161	MDN1	TFIID
162	HOG1	CR
163	MSL5	TFIID
164	YPS1	TFIID
165	YPS3
166	YLR122C
167	YLR125W	TFIID
168	DIP2	TFIID
169	ZRT2	CR
170	RKM5
171	RRN5
172	PUT1
173	DPH6	TFIID
174	ACF2	TFIID
175	RMP1	TFIID
176	SPE4	TFIID
177	ACS2	CR
178	RNH203	TFIID
179	ETS1-1
180	YLR154C-G
181	ETS1-2
182	YLR154C-H
183	YLR156W
184	YLR156C-A
185	YLR157C-C
186	ASP3-3
187	YLR159W
188	YLR159C-A
189	ASP3-4
190	YLR161W
191	PUS5	TFIID
192	DPH5	TFIID
193	YLR179C	CR
194	SAM1	CR
195	RPL37A	TFIID
196	EMG1	TFIID
197	MDL1	TFIID
198	HCR1	TFIID
199	NCW2
200	PWP1	TFIID
201	PBA1	TFIID
202	HRD3	TFIID
203	CRR1
204	UTP13	TFIID
205	YLR225C	CR
206	ADY4
207	YLR227W-B
208	ECM22	TFIID
209	TOP3	TFIID
210	THI7	TFIID
211	ARV1	TFIID
212	GPN3	TFIID
213	MAP1	TFIID
214	CDD1	TFIID
215	YEF3	CR
216	SSP120	TFIID
217	YLR255C
218	HAP1	CR
219	RED1	TFIID
220	NEJ1	TFIID
221	PDR8	TFIID
222	BOP2	CR
223	SMD2	TFIID
224	YLR278C	TFIID
225	YLR281C
226	CTS1	CR
227	YLR287C	TFIID
228	GCD7	TFIID
229	GSP1	TFIID
230	STT4	TFIID
231	CDA1
232	YLR307C-A
233	TAD3	TFIID
234	EST2	TFIID
235	RPL38	TFIID
236	NMA1	TFIID
237	REC102
238	JIP3
239	MID2	TFIID
240	snR55
241	snR57
242	RPS25B	TFIID
243	SGD1	TFIID
244	VRP1
245	SPO77
246	FKS1	CR
247	YLR342W-A	CR
248	GAS2
249	RPL26A	TFIID
250	CIS1
251	KAP95	TFIID
252	DIC1
253	ORM2	TFIID
254	ILV5	CR
255	ADE13	TFIID
256	GRX8	CR
257	ELO3	TFIID
258	CSR1	TFIID
259	IKI3	TFIID
260	REH1	TFIID
261	RPS29A	TFIID
262	STE23	TFIID
263	AFG2	TFIID
264	RPL31B	TFIID
265	YLR407W	TFIID
266	VIP1	TFIID
267	CTR3
268	BER1	TFIID
269	INA1	CR
270	PUN1	CR
271	YLR415C
272	VPS36	TFIID
273	URA4	TFIID
274	SEN1	TFIID
275	ATG23	TFIID
276	IMD3	CR
277	CNA1	TFIID
278	TSR2	TFIID
279	RPS1A	TFIID
280	ECM7	TFIID
281	GMC2
282	YLR446W	TFIID
283	RPL6B	TFIID
284	FPR4	TFIID
285	SST2	CR
286	RIF2	TFIID
287	YLR456W	TFIID
288	YLR460C	CR
289	PAU4
290	snR75
291	ARG7	TFIID
292	SRT1
293	YMR122C
294	YMR244W
295	FAA4	CR
296	YMR315W-A
297	ERR3
298	DDI3
299	THI12
300	PRM1
301	ALP1
302	snR49
303	YNR071C
304	HXT17
305	MAN2
306	AAD15
307	YOL164W-A
308	YOL163W
309	YOL162W
310	YOL160W
311	HXT11
312	GAS4
313	YOL118C
314	NDJ1	CR
315	IZH4
316	MHF1
317	THI20	TFIID
318	MPC54
319	UBC11
320	YOR343C
321	YOR376W
322	PAU21
323	ERR2
324	HSP32
325	PRM3
326	GUP2
327	SMA1
328	REC8
329	YPR064W
330	YPR078C

## Sheet: Supplemental Fig.6C_down
	gene	TFIID or CR
1	ATP1	TFIID
2	PRX1	CR
3	MOH1
4	COR1	TFIID
5	PET9	CR
6	ATP3	TFIID
7	YRO2	CR
8	HSP26
9	TKL2
10	AGP2	CR
11	ICS2	CR
12	SSE2	TFIID
13	OM14	CR
14	YCL048W-A
15	YCL042W
16	GLK1	CR
17	AGP1	CR
18	HSP30	CR
19	FMP45
20	RTN2	CR
21	INH1	TFIID
22	UGX2
23	STF1	TFIID
24	YDL124W	CR
25	TMA17	CR
26	ATP16	TFIID
27	GCV1	CR
28	MRH1	CR
29	FMP16
30	TPS2	CR
31	HSP42	CR
32	SDH4	TFIID
33	HSP78	TFIID
34	MTH1	TFIID
35	ATP5	TFIID
36	HXT7
37	SDH6
38	QCR7	TFIID
39	SIT1	CR
40	CYC7
41	RIP1	TFIID
42	GLC3	CR
43	FAA2
44	PHM8
45	PIC2	CR
46	YER053C-A
47	GPP2	CR
48	RGI1	CR
49	YER079W	TFIID
50	SSA4	TFIID
51	snR52
52	SPI1	CR
53	YER190C-B
54	AGX1
55	HSP12
56	GSY1	CR
57	IGD1
58	QCR6	CR
59	HXK1	CR
60	COX13	TFIID
61	COX4	TFIID
62	GPG1
63	PNC1	CR
64	STF2	CR
65	NQM1
66	FMP48	CR
67	CTT1
68	CLB1	CR
69	YGR109W-A
70	QCR9	TFIID
71	snR7-L
72	MPC3
73	SOL4
74	ENO1	CR
75	RPL8A	TFIID
76	WSC4
77	QCR10	TFIID
78	PUT2	CR
79	COX6	TFIID
80	RTC3
81	HXT4	CR
82	HXT5
83	SPS100
84	YHR140W
85	POT1
86	OM45	TFIID
87	XBP1
88	AIM19
89	PIG2	TFIID
90	GTT1	TFIID
91	ELO1	CR
92	YJL133C-A	CR
93	NCA3
94	PRY1	CR
95	TDH1	CR
96	CYC1	CR
97	YJR120W	TFIID
98	ATP2	CR
99	PIR3
100	NNR2
101	MCR1	CR
102	SDH1	TFIID
103	SDH3	TFIID
104	CWP2	CR
105	MDH1	CR
106	UGP1	CR
107	ATP7	TFIID
108	GAP1
109	PTR2	CR
110	YLL053C
111	TAR1
112	MSC1	CR
113	NDI1	TFIID
114	TSL1	CR
115	RPM2	CR
116	ATP18	TFIID
117	EIS1	CR
118	HOF1	TFIID
119	YMR090W	CR
120	PGM2	CR
121	SPG4
122	NDE1	CR
123	ALD3
124	DDR48	CR
125	PAI3
126	SIP18
127	ICY1	CR
128	YMR196W	TFIID
129	GAD1	CR
130	HOR7	CR
131	MRPL33	TFIID
132	NNR1
133	YGP1
134	YNL134C	CR
135	COX5A	TFIID
136	PBI2
137	CIT1	CR
138	EGO4
139	PHM7
140	ATP19	TFIID
141	DDR2
142	CYT1	CR
143	GCY1	TFIID
144	DCS2
145	GSP2	TFIID
146	YOR186W
147	TPO4	CR
148	YOR289W	TFIID
149	SPS4
150	PUT4
151	ALD4	CR
152	GRE1
153	UIP4
154	OYE3	CR
155	EEB1	CR
156	ATP4	TFIID
157	CIP1
158	LSP1	CR
159	YPR010C-A	TFIID
160	ATP20	TFIID
161	NCE102	CR
162	GPH1
163	QCR2	TFIID

## Sheet: Supplemental Fig.6D_up
	gene	TFIID or CR
1	ECM1	TFIID
2	MAK16	TFIID
3	SEN34	TFIID
4	TOD6	TFIID
5	YBL044W
6	YBL028C	TFIID
7	YBL005W-A
8	UTP20	TFIID
9	HTA2	CR
10	HTB2	CR
11	HHF1	CR
12	TAT1	CR
13	MAK5	TFIID
14	RPB5	TFIID
15	CNS1	TFIID
16	ENP1	TFIID
17	REI1	TFIID
18	KRR1	TFIID
19	FYV5
20	RDT1
21	SPB1	TFIID
22	YCR016W	TFIID
23	BUD23	TFIID
24	RSA4	TFIID
25	YCR087C-A	TFIID
26	NOP6	TFIID
27	NHP2	TFIID
28	TRM8	TFIID
29	SAS10	TFIID
30	RPC53	TFIID
31	NOP14	TFIID
32	RPL35B	TFIID
33	SYO1	TFIID
34	TSR1	TFIID
35	LHP1	TFIID
36	STP4
37	FAL1	TFIID
38	MAK21	TFIID
39	RRP8	TFIID
40	ARX1	TFIID
41	GIR2	TFIID
42	TRM82	TFIID
43	YDR210W-A
44	BFR2	TFIID
45	UTP4	TFIID
46	ESF1	TFIID
47	ATO3	TFIID
48	SPT3
49	UTP5	TFIID
50	RRP17	TFIID
51	TIF35	TFIID
52	UTP6	TFIID
53	RMT2	TFIID
54	PUF6	TFIID
55	SIT1	CR
56	SNU13	TFIID
57	NOP16	TFIID
58	NUG1	TFIID
59	NSA2	TFIID
60	LCP5	TFIID
61	YER137C
62	FTR1	CR
63	BUD27	TFIID
64	LOC1	TFIID
65	ROK1	TFIID
66	SPO74
67	PRP43	TFIID
68	LSG1	TFIID
69	YGL088W
70	DBP3	TFIID
71	CGR1	TFIID
72	YGR079W	CR
73	SLX9	TFIID
74	NOP7	TFIID
75	UTP8	TFIID
76	ENP2	TFIID
77	NSR1	TFIID
78	YHB1	CR
79	SDA1	TFIID
80	EFG1	TFIID
81	PXR1	TFIID
82	ARN2	CR
83	ARN1	CR
84	CIC1	TFIID
85	CUP1-1
86	YHR054C	CR
87	CUP1-2	CR
88	SSF1	TFIID
89	LRP1	TFIID
90	IPI1	TFIID
91	RPF1	TFIID
92	HXT4	CR
93	IMP3	TFIID
94	DBP8	TFIID
95	NMD3	TFIID
96	UTP9	TFIID
97	RIX1	TFIID
98	RRT14	TFIID
99	BMT5	TFIID
100	UTP25	TFIID
101	GPP1	CR
102	FAF1	TFIID
103	YVH1	TFIID
104	RPA34	TFIID
105	ALB1	TFIID
106	SAP185	TFIID
107	SMC3	TFIID
108	MTR4	TFIID
109	HCA4	TFIID
110	RPC17	TFIID
111	MPP10	TFIID
112	LIA1	TFIID
113	EBP2	TFIID
114	RPS27A	TFIID
115	LTV1	TFIID
116	UTP11	TFIID
117	RRP14	TFIID
118	DHR2	TFIID
119	MRT4	TFIID
120	TRM2	TFIID
121	UTP30	CR
122	RPF2	TFIID
123	SRP40	TFIID
124	YLL053C
125	AQY2
126	RIX7	TFIID
127	DRS1	TFIID
128	NOC3	TFIID
129	CMS1	TFIID
130	RLP24	TFIID
131	YLR012C
132	FCF2	TFIID
133	ERG3	CR
134	FYV7	TFIID
135	RFU1	TFIID
136	MDN1	TFIID
137	DIP2	TFIID
138	TIS11	CR
139	TOS4	TFIID
140	NOP56	TFIID
141	YKE2	TFIID
142	RSA3	TFIID
143	UTP13	TFIID
144	RPS28B	TFIID
145	DBP9	TFIID
146	YLR287C	TFIID
147	SGD1	TFIID
148	YLR363W-A	TFIID
149	UTP21	TFIID
150	INA1	CR
151	CAR2
152	FPR4	TFIID
153	UTP14	TFIID
154	HXT2	CR
155	BUD22	TFIID
156	ERB1	TFIID
157	FET3	CR
158	ECM16	TFIID
159	RRB1	TFIID
160	SIP18
161	RPL36A	TFIID
162	RRP5	TFIID
163	TMA23	TFIID
164	HAS1	TFIID
165	KRI1	TFIID
166	RPA49	TFIID
167	IPI3	TFIID
168	NOP13	TFIID
169	IBD2	TFIID
170	YNL162W-A	TFIID
171	RPC31	TFIID
172	AAH1	TFIID
173	RPC19	TFIID
174	DBP2	TFIID
175	NOP15	TFIID
176	IMP4	TFIID
177	NOP2	TFIID
178	HHF2	CR
179	RLP7	TFIID
180	NOG2	TFIID
181	ESF2	TFIID
182	NOP8	TFIID
183	TRM11	TFIID
184	TRM10	TFIID
185	REX4	TFIID
186	BRX1	TFIID
187	NOP12	TFIID
188	YOL014W	TFIID
189	RCL1	TFIID
190	UTP23	TFIID
191	SFM1	TFIID
192	NOB1	TFIID
193	TMA46	TFIID
194	RKI1	TFIID
195	PNO1	TFIID
196	NOC2	TFIID
197	TMA16	TFIID
198	RRP36	TFIID
199	RRS1	TFIID
200	NOP58	TFIID
201	RPA43	TFIID
202	RPA190	TFIID
203	FIT2	CR
204	FIT3	CR
205	DIM1	TFIID
206	GRE1
207	BMS1	TFIID
208	NIP7	TFIID
209	RPL7B	CR
210	NOP53	TFIID
211	SPO19
212	NAN1	TFIID
213	CAR1	CR
214	NOG1	TFIID
215	NOP4	TFIID
216	RRP12	TFIID
217	RPC40	TFIID
218	MRD1	TFIID
219	RRP9	TFIID
220	RRP15	TFIID
221	TIF3	TFIID
222	RPO26	TFIID

## Sheet: Supplemental Fig.6D_down
	gene	TFIID or CR
1	YAL037W
2	FRT2	TFIID
3	PAU7
4	YAT1
5	YAR068W
6	GAL7
7	FIG1
8	QDR3	TFIID
9	GIP1
10	ZTA1	CR
11	FMP23	TFIID
12	YBR085C-A	CR
13	LYS2
14	YBR144C
15	ADH5	CR
16	RTC2
17	YSW1
18	PYC2	CR
19	YBR241C
20	HIS7	TFIID
21	SPO23
22	RIB5	CR
23	SAF1	TFIID
24	YBR285W
25	YCL075W
26	YCL074W
27	GEX1
28	CHA1	CR
29	KAR4	CR
30	SPS22
31	HIS4	CR
32	FUS1	CR
33	FRM2	CR
34	YCR001W
35	YCR061W
36	FIG2	TFIID
37	YCR099C	TFIID
38	YCR100C	TFIID
39	YCR101C	TFIID
40	PAU3
41	COS7	TFIID
42	HXT15
43	THI13
44	YDL242W
45	PRR2
46	GGC1	CR
47	LYS20	CR
48	GLT1	TFIID
49	UGA3	CR
50	LYS21	TFIID
51	PCL2	CR
52	NDE2
53	IDP1	CR
54	MCH1	TFIID
55	RTK1	CR
56	DIA3
57	GAL3
58	YDR010C
59	HED1
60	YDR018C
61	ATG31	TFIID
62	YDR034W-B
63	ARO3	TFIID
64	AFR1	TFIID
65	YDR098C-B
66	COX26
67	SWF1
68	ARO1	CR
69	HOM2	CR
70	YDR169C-A
71	AMD2	TFIID
72	YDR261W-B
73	PHM6
74	TRP4	TFIID
75	TSA2	CR
76	SAM2	CR
77	APA2	TFIID
78	HSP31	CR
79	FDC1	TFIID
80	YEL075C
81	YEL073C
82	DSF1
83	GLC3	CR
84	YAT2	TFIID
85	HVG1
86	YER039C-A	TFIID
87	GLN3	TFIID
88	HOM3	CR
89	RGI1	CR
90	ARG5,6	CR
91	ALD5	CR
92	TRP2	TFIID
93	MET6	CR
94	SHC1
95	TMT1	TFIID
96	TOG1	TFIID
97	PUG1
98	YER187W
99	YER188W
100	YFL065C
101	YFL064C
102	COS4
103	SNO3
104	SNZ3
105	THI5
106	AGP3
107	ZNF1
108	YFL041W-A
109	AGX1
110	CAF16	TFIID
111	YFL019C
112	DCV1
113	GSY1	CR
114	MET10	TFIID
115	YFR054C
116	COS12
117	YGL262W
118	YPS5
119	YGL258W-A
120	ZRT1	CR
121	PDE1	TFIID
122	YGL235W
123	SAP4	TFIID
124	SDT1	CR
125	POX1
126	STR3	CR
127	AMS1
128	LYS5	TFIID
129	MET13	CR
130	GPG1
131	YGL117W	CR
132	VPS73
133	YGL081W
134	PKP2	TFIID
135	PRM8
136	TRP5	TFIID
137	UGA1	TFIID
138	YGR039W
139	RME1	CR
140	SPR3
141	YGR067C
142	YGR109W-B
143	CLD1
144	GTO1	TFIID
145	RTS3	CR
146	YGR161W-C	TFIID
147	AMA1
148	SPG1
149	SOL4
150	PAU13
151	YHL044W
152	SPO11
153	AIM17	TFIID
154	YHR007C-A	CR
155	MIP6
156	ARG4	CR
157	ECM12
158	YHR022C
159	YHI9	TFIID
160	DOG1
161	AAP1	TFIID
162	HTD2	TFIID
163	PCL5	CR
164	PPE1
165	AHT1
166	YHR097C	TFIID
167	ARO9	CR
168	YHR139C-A
169	YHR180W
170	NBL1
171	YHR214W
172	YHR214C-D
173	YHR214C-E
174	YIL166C
175	YIL165C	TFIID
176	NIT1	TFIID
177	YIL163C
178	POT1
179	HIS5	CR
180	COX5B	CR
181	YIL082W-A
182	YIL060W
183	VHR1	CR
184	YIL029C	TFIID
185	IST3	TFIID
186	MET28	CR
187	DAL1
188	DCG1
189	LYS1	TFIID
190	YPS6
191	YIR042C
192	HXT9
193	YJL213W	TFIID
194	ACO2	TFIID
195	MBB1
196	ASG7
197	YJL163C
198	FMP33
199	PIR5
200	INO1	CR
201	YJL132W
202	YJL114W
203	PRM10
204	YJL107C
205	SIP4
206	ARG3	CR
207	IML2	CR
208	YJL077W-B
209	ARG2	TFIID
210	ZAP1	TFIID
211	YJL045W
212	SAG1	CR
213	MHO1	TFIID
214	BNA1	TFIID
215	YJR027W
216	HUL4	TFIID
217	YJR039W	TFIID
218	OPI3	CR
219	BNA2
220	YJR079W
221	YJR096W	TFIID
222	CPA2	CR
223	PXP2
224	STR2	TFIID
225	YJR149W
226	PGU1
227	YJR154W	TFIID
228	AAD10
229	THI11
230	SOR1
231	MPH3
232	SRY1	TFIID
233	TRP3	TFIID
234	FAT3
235	PIR3
236	PMU1	TFIID
237	YKL107W
238	APE1	CR
239	YKL102C
240	YKL033W-A	TFIID
241	GPX1
242	GLG1	TFIID
243	CCP1	CR
244	SIR1	TFIID
245	YLL067C
246	YLL058W	TFIID
247	RNP1
248	YLR035C-A
249	PAU23
250	YLR042C	CR
251	EMP46
252	YLR149C	TFIID
253	YLR152C	TFIID
254	SHH4	TFIID
255	TFS1
256	CRR1
257	BNA5	TFIID
258	SYM1	TFIID
259	GSY2	CR
260	PDR8	TFIID
261	BOP2	CR
262	COQ11
263	YLR415C
264	ATR1	CR
265	TSL1	CR
266	YML083C
267	PRM6
268	CAT2
269	PEX9
270	FMS1	TFIID
271	AAC1
272	ARG7	TFIID
273	KAR5	TFIID
274	AVO2	TFIID
275	YMR084W	CR
276	YMR085W	CR
277	SNO1
278	SNZ1	TFIID
279	YMR103C
280	YPK2	TFIID
281	PGM2	CR
282	REC114
283	CMC4	CR
284	ICY1	CR
285	YMR206W
286	FUS2
287	GAD1	CR
288	YMR262W	TFIID
289	URA10
290	YMR321C
291	SNO4
292	ERR3
293	DDI3
294	THI12
295	SKP2	TFIID
296	PRM1
297	ALP1
298	BSC4
299	LAP3	CR
300	SPS19
301	YNL146C-A
302	YNL146W	TFIID
303	LEU4	CR
304	YPT53
305	YNL092W
306	YNL042W-B
307	BOP3	TFIID
308	HEF3
309	EGO4
310	BIO4
311	BIO3
312	YNR065C	TFIID
313	YNR066C	TFIID
314	YNR068C	TFIID
315	BSC5	TFIID
316	HXT17
317	MAN2
318	AAD15
319	YOL164W-A
320	YOL163W
321	YOL162W
322	HXT11
323	YOL155W-A
324	ZPS1	CR
325	ARG8	TFIID
326	GAS4
327	MCH4	CR
328	YOL118C
329	NDJ1	CR
330	IZH4
331	SPO21
332	YOL085C
333	MET22	TFIID
334	ARG1	CR
335	LDS2
336	IRC23	TFIID
337	NRT1	TFIID
338	CRC1
339	GCY1	TFIID
340	ORT1	TFIID
341	BAG7
342	DCS2
343	MPC54
344	SER1	CR
345	YOR186W
346	THI72
347	ODC2	CR
348	MCP1	TFIID
349	IRC13
350	CPA1	CR
351	SPS4
352	YOR314W
353	TEA1	TFIID
354	YOR343C
355	PYK2	TFIID
356	PHR1	TFIID
357	YOR387C
358	ERR1
359	YOR394C-A
360	ERR2
361	HSP32
362	YPL264C
363	YPL257W-B
364	ATG41
365	YPL247C	TFIID
366	PRM3
367	POS5	TFIID
368	MF(ALPHA)1	CR
369	SET6
370	EEB1	CR
371	SSU1	CR
372	PDR12	CR
373	SRL4
374	HAL1	CR
375	REC8
376	YPR015C
377	ATH1	TFIID
378	YMC1	TFIID
379	YPR078C
380	DBF20	TFIID
381	ASN1	CR
382	GPH1
383	MET16	TFIID
384	GDB1

## Sheet: Supplemental Fig.6E_up
	gene	TFIID or CR
1	SEO1
2	YAL063C-A
3	GDH3
4	LDS1
5	PRM9
6	YAT1
7	YAR064W
8	BNA4
9	ECM13
10	GAL7
11	ECM8
12	YBR182C-A
13	YBR184W
14	THI2
15	SPO23
16	PHO89	CR
17	MAL33
18	PAU24
19	RDT1
20	SPS22
21	FRM2	CR
22	YCR022C
23	YCR025C
24	YCR050C
25	GIT1
26	PAU3
27	SOR2
28	YDL241W	TFIID
29	PRR2
30	STP4
31	DIA3
32	HED1
33	YDR210W-A
34	YAP6
35	PHO92
36	ARO10	CR
37	SPT3
38	ECM11
39	API2
40	IRC4
41	YEL075C
42	SIT1	CR
43	PAU2
44	YEL009C-A
45	YEL008W
46	TIR1
47	YAT2	TFIID
48	MEI4
49	SHC1
50	MAM1
51	DSE1	CR
52	FTR1	CR
53	COS4
54	PAU5
55	HXT10
56	DCV1
57	PES4
58	YFR054C
59	YGL262W
60	PAU11
61	VEL1
62	MND1
63	SUT1	TFIID
64	RCK1
65	SPR3
66	YGR067C
67	PDC6
68	TPO2
69	YGR201C
70	RTA1
71	TNA1	TFIID
72	MAL12
73	ARN2	CR
74	VMR1	CR
75	YHL009W-B
76	MIP6
77	ECM12
78	YHR022C
79	CUP1-1
80	YHR054C	CR
81	CUP1-2	CR
82	HXT4	CR
83	YHR125W
84	ANS1
85	ARO9	CR
86	DSE2	CR
87	YHR210C
88	YHR213W-A
89	YHR213W-B
90	RNR3
91	RGI2
92	YIL012W
93	TIR3
94	DAL1
95	PAU15
96	IMA4
97	HXT9
98	YJL218W
99	REE1	TFIID
100	YJL213W	TFIID
101	LOH1
102	IRC18
103	YJL027C
104	ANB1
105	BNA2
106	SFC1
107	YJR146W
108	HMS2	CR
109	BAT2	CR
110	DAN1
111	YJR154W	TFIID
112	AAD10
113	MCH2
114	STE3	CR
115	KDX1	TFIID
116	YKL097C
117	YKL096C-B
118	SRX1	CR
119	BYE1	TFIID
120	AUR1	TFIID
121	MRP17	TFIID
122	YKR005C
123	PCK1
124	YLL066C
125	MHT1	TFIID
126	MMP1	CR
127	GTT2	CR
128	YLL058W	TFIID
129	JLP1
130	YLL056C	TFIID
131	YCT1	CR
132	FRE6	TFIID
133	LDB18	CR
134	YBT1	TFIID
135	RNP1
136	FPS1	TFIID
137	ATG10
138	VPS13	TFIID
139	ENT4	TFIID
140	PRP19	TFIID
141	GRC3	TFIID
142	IRC19	TFIID
143	FRA1	TFIID
144	ISA1	CR
145	PAU17
146	POM33	TFIID
147	KNS1	TFIID
148	YLL017W
149	SDC25
150	BPT1	TFIID
151	YEH1	CR
152	MMM1	TFIID
153	ORC3	TFIID
154	SFI1	TFIID
155	YLR001C	TFIID
156	CMS1	TFIID
157	THI73
158	NSE1	TFIID
159	LOT6	TFIID
160	YLR012C
161	PPR1	TFIID
162	YEH2	TFIID
163	IRC25	TFIID
164	SDO1	TFIID
165	IZH3	TFIID
166	ADE16	TFIID
167	YLR030W
168	YLR031W
169	RAD5	TFIID
170	SMF3	CR
171	MLH2	TFIID
172	RIC1	TFIID
173	AFB1	CR
174	YLR042C	CR
175	TRX1	TFIID
176	YLR046C	TFIID
177	FRE8	TFIID
178	YLR050C	TFIID
179	FCF2	TFIID
180	YLR053C
181	OSW2
182	ERG3	CR
183	SHM2	TFIID
184	REX2	TFIID
185	BMT6	TFIID
186	ENV10	TFIID
187	SPC3	TFIID
188	XYL2
189	LAM6
190	RFU1	TFIID
191	BUD20	TFIID
192	FMP25	TFIID
193	BOS1	TFIID
194	SIC1	CR
195	EMP46
196	GAL2
197	RAX2	CR
198	SMC4	TFIID
199	CSF1	TFIID
200	GAA1	TFIID
201	ALT1	TFIID
202	XDJ1	TFIID
203	SUL2	TFIID
204	NYV1	TFIID
205	GIS3	TFIID
206	KIN2	TFIID
207	HRT3	TFIID
208	CHA4	TFIID
209	ICT1	TFIID
210	MIM2
211	ERG27	TFIID
212	APC9	TFIID
213	SEN2	TFIID
214	CCW12	CR
215	YLR111W
216	YLR112W
217	CLF1	TFIID
218	SRN2	TFIID
219	YPS3
220	YLR122C
221	YLR125W	TFIID
222	SLX4	TFIID
223	TIS11	CR
224	RKM5
225	RRN5
226	ACF2	TFIID
227	RMP1	TFIID
228	SMD3	TFIID
229	PCD1	TFIID
230	RNH203	TFIID
231	YLR154C-G
232	YLR154C-H
233	ASP3-1
234	YLR156W
235	YLR156C-A
236	ASP3-2
237	YLR157C-C
238	ASP3-3
239	YLR159W
240	YLR159C-A
241	ASP3-4
242	YLR161W
243	YLR162W
244	SHH4	TFIID
245	PUS5	TFIID
246	APS1	TFIID
247	IDP2
248	SAM1	CR
249	VTA1	TFIID
250	SWI6	TFIID
251	NCW2
252	COQ9	TFIID
253	ATG38	TFIID
254	RSA3	TFIID
255	IFH1	TFIID
256	YLR225C	CR
257	BUR2	TFIID
258	ADY4
259	ECM22	TFIID
260	TOP3	TFIID
261	YLR236C
262	THI7	TFIID
263	VPS34	TFIID
264	ARV1	TFIID
265	GPN3	TFIID
266	CDD1	TFIID
267	ERF2	TFIID
268	SSP120	TFIID
269	YLR255C
270	HAP1	CR
271	RED1	TFIID
272	NEJ1	TFIID
273	PDR8	TFIID
274	BOP2	CR
275	CMG1
276	PIG1
277	SMD2	TFIID
278	YLR285C-A	CR
279	CTS1	CR
280	YLR287C	TFIID
281	MEC3	TFIID
282	COQ11
283	YLR297W	CR
284	EXG1	CR
285	CDA1
286	YLR307C-A
287	ATG39
288	EST2	TFIID
289	MMS22	TFIID
290	CWC24	TFIID
291	YLR326W	TFIID
292	TMA10	CR
293	NMA1	TFIID
294	REC102
295	MID2	TFIID
296	VRP1
297	SPO77
298	FKS1	CR
299	CIS1
300	DIC1
301	ORM2	TFIID
302	ATG33	TFIID
303	VPS38	TFIID
304	DCR2	TFIID
305	NMD4	TFIID
306	GRX8	CR
307	MDM30	TFIID
308	VID22	TFIID
309	STP3	TFIID
310	PSY3	TFIID
311	FBP1
312	SWC7	TFIID
313	CCW14	CR
314	SEI1
315	YLR407W	TFIID
316	BLS1	TFIID
317	YLR410W-B
318	CTR3
319	BER1	TFIID
320	INA1	CR
321	PUN1	CR
322	YLR415C
323	VPS36	TFIID
324	RPN13	TFIID
325	DCK1
326	ATG23	TFIID
327	DIF1	TFIID
328	CAR2
329	LSM3	TFIID
330	SEC39	TFIID
331	SIR3	TFIID
332	ECM7	TFIID
333	YLR446W	TFIID
334	HMG2	TFIID
335	RIF2	TFIID
336	YLR456W	TFIID
337	GAB1	TFIID
338	YLR460C	CR
339	PAU4
340	YML045W-A
341	HXT2	CR
342	SPO20
343	FET3	CR
344	SRT1
345	SPG4
346	YMR122C
347	YMR244W
348	FET4	CR
349	SNO4
350	ERR3
351	ALP1
352	YNL018C
353	SPO1
354	YNR071C
355	MAN2
356	YOL160W
357	ENB1	CR
358	IMA2
359	RIB4	CR
360	MCH4	CR
361	YOL118C
362	IZH4
363	MHF1
364	YOL014W	TFIID
365	YOR029W
366	CRC1
367	RGS2	CR
368	MPC54
369	HES1
370	YOR338W	TFIID
371	UBC11
372	YOR343W-A
373	YOR376W
374	FIT2	CR
375	HSP33
376	PAU22
377	ERR2
378	HSP32
379	ATG41
380	SRL4
381	CIT3
382	REC8
383	YPR015C
384	YPR064W
385	YPR078C
386	TDA6

## Sheet: Supplemental Fig.6E_down
	gene	TFIID or CR
1	CLN3	CR
2	SSA1	CR
3	EFB1	CR
4	OLA1	TFIID
5	CDS1	TFIID
6	FIG1
7	HSP26
8	TEF2	CR
9	EHT1	CR
10	GEX1
11	YCL019W
12	LEU2
13	PGK1	CR
14	HO	CR
15	RTN2	CR
16	TPS2	CR
17	YDR098C-B
18	INO2	TFIID
19	HSP78	TFIID
20	YDR261W-B
21	PHM6
22	ITR1	CR
23	SAM2	CR
24	YEL073C
25	CHO1	CR
26	SAH1	CR
27	YER053C-A
28	RNR1	CR
29	SSA4	TFIID
30	SEC53	TFIID
31	HSP12
32	ZRT1	CR
33	YGL235W
34	RPL9A	TFIID
35	HNM1	CR
36	LEU1	TFIID
37	CTT1
38	CLB6	CR
39	YGR109W-B
40	BTN2	CR
41	CHO2	CR
42	YHB1	CR
43	ENO1	CR
44	ZUO1	TFIID
45	RPL8A	TFIID
46	WSC4
47	OPI1	TFIID
48	RTC3
49	FUR1	CR
50	SPO16
51	ENO2	CR
52	MAM33	TFIID
53	PRM2
54	INO1	CR
55	MEF2	TFIID
56	TDH1	CR
57	TDH2	CR
58	SSC1	CR
59	CYC1	CR
60	OPI3	CR
61	MOG1	TFIID
62	SOD1	CR
63	ADO1	TFIID
64	XPT1	CR
65	FAS1	CR
66	GPM1	CR
67	MCR1	CR
68	TEF4	CR
69	FBA1	CR
70	TIF1	TFIID
71	HSP104	CR
72	SSA2	CR
73	HSC82	CR
74	CIK1	TFIID
75	SSB2	TFIID
76	YNL208W	CR
77	PSD1	CR
78	YGP1
79	CPT1	CR
80	DGR1
81	YDJ1	TFIID
82	SIS1	CR
83	ACC1	CR
84	EGO4
85	YOL155W-A
86	PEX11	TFIID
87	HRP1	CR
88	ADH1	CR
89	SGT2	TFIID
90	HSP10	TFIID
91	STI1	CR
92	TOM6	TFIID
93	TUF1	TFIID
94	TPO4	CR
95	YOR314W
96	GDH1	CR
97	HSP82	CR
98	FAS2	CR
99	RPL1A	TFIID
100	PRM3
101	MF(ALPHA)1	CR
102	SSE1	TFIID
103	EEB1	CR
104	ALD6	CR

[truncated: 8 more sheets: Supplemental Fig.6F_up, Supplemental Fig.6F_down, Supplemental Fig.6G_up, Supplemental Fig.6G_down, Supplemental Fig.6Hup, Supplemental Fig.6H_down, Supplemental Fig.6I_up, Supplemental Fig.6I_down]
